# Supplementary material for: QTL-mapping in the obese Berlin Fat Mouse identifies additional candidate genes for obesity and fatty liver disease
Source: Sci Rep. 2022 Jun 21;12:10471. doi: 10.1038/s41598-022-14316-5 (PMC9213485; doi:10.1038/s41598-022-14316-5)
Supplement: Supplementary file 2 — Supplementary Information 2. [file 41598_2022_14316_MOESM2_ESM.txt]

666 2242	666 2265	666 2284	666 2313	666 2333	666 2352	666 2375	666 2395	666 2245	666 2266	666 2285	666 2316	666 2335	666 2354	666 2376	666 2396	666 2248	666 2269	666 2286	666 2318	666 2336	666 2356	666 2377	666 2398	666 2251	666 2271	666 2287	666 2319	666 2337	666 2358	666 2379	666 2400	666 2252	666 2272	666 2290	666 2322	666 2340	666 2359	666 2382	666 2401	666 2253	666 2273	666 2295	666 2323	666 2341	666 2363	666 2383	666 2402	666 2257	666 2274
B10010021636	-1	-1	1	0	0	0	1	-1	-1	0	0	0	-1	0	0	NA	-1	0	1	0	0	1	0	-1	0	0	0	0	0	0	-1	0	0	0	0	1	0	1	-1	-1	0	-1	-1	-1	1	-1	-1	1	1
B10020161719	-1	1	0	0	0	0	-1	0	-1	1	0	0	0	0	0	1	0	0	0	0	0	0	0	1	-1	1	0	1	1	0	-1	0	0	-1	0	1	0	-1	1	-1	-1	0	0	1	0	-1	0	-1	-1
B10040097621	-1	-1	0	-1	0	0	-1	-1	0	0	0	-1	-1	-1	-1	0	1	0	-1	-1	-1	-1	-1	-1	0	-1	0	-1	0	0	-1	1	0	-1	-1	0	0	0	-1	1	0	-1	-1	-1	-1	-1	-1	1	-1
B10040117767	-1	-1	0	-1	0	NA	-1	-1	0	0	0	-1	0	-1	-1	-1	NA	0	-1	-1	0	-1	0	-1	NA	-1	0	-1	0	0	-1	0	-1	-1	-1	0	0	0	0	0	-1	-1	-1	-1	0	0	-1	0	-1
B10040122873	-1	0	0	-1	0	NA	-1	-1	-1	0	-1	0	-1	-1	-1	-1	NA	0	-1	0	-1	-1	0	-1	NA	-1	0	-1	0	0	0	0	-1	-1	-1	0	0	0	0	0	-1	-1	0	-1	0	0	0	0	-1
B10040131202	-1	-1	-1	-1	1	-1	-1	-1	-1	0	0	0	0	-1	-1	-1	1	0	-1	1	0	-1	0	-1	0	-1	1	0	0	0	-1	1	1	-1	-1	-1	-1	0	0	1	1	-1	0	-1	-1	1	0	1	-1
B10080022967	0	0	1	1	0	1	1	0	0	1	1	1	0	1	1	0	1	0	1	1	0	1	1	0	1	0	1	0	1	1	1	1	0	0	1	-1	1	1	1	1	0	0	0	1	0	0	1	1	1
B10080098934	-1	0	1	1	-1	0	0	0	0	0	0	-1	-1	0	0	0	0	0	-1	-1	-1	0	0	-1	0	-1	-1	0	-1	-1	-1	0	0	1	-1	0	0	-1	-1	-1	-1	0	0	0	0	1	-1	-1	0
B10080102623	-1	0	1	1	-1	0	0	0	0	0	0	-1	-1	0	0	0	0	0	-1	-1	-1	0	0	-1	0	-1	-1	0	-1	-1	-1	0	0	1	-1	0	0	-1	-1	-1	-1	0	0	0	0	1	-1	-1	0
B10110043520	-1	-1	0	-1	-1	-1	-1	0	0	0	-1	-1	0	-1	-1	0	0	-1	0	-1	0	-1	-1	0	0	0	0	-1	-1	0	-1	0	0	1	0	0	-1	0	-1	0	-1	1	0	0	0	-1	-1	-1	-1
B10130052316	-1	-1	-1	-1	0	0	NA	-1	-1	-1	-1	-1	NA	-1	-1	NA	-1	-1	0	-1	-1	-1	-1	NA	NA	-1	-1	-1	-1	-1	-1	NA	NA	NA	-1	0	-1	NA	NA	NA	-1	NA	NA	NA	-1	-1	NA	NA	NA
B10140119424	-1	0	0	-1	0	0	0	1	0	0	-1	0	-1	1	0	0	0	0	-1	-1	0	0	-1	1	0	0	-1	0	0	-1	-1	0	-1	0	-1	0	0	-1	0	0	-1	0	-1	0	1	-1	-1	0	-1
backupJAX00420694	-1	0	0	0	1	1	1	0	0	0	0	1	0	1	1	-1	1	1	1	1	1	0	1	1	1	0	1	1	0	0	0	0	0	1	1	1	1	1	0	0	1	0	0	1	1	0	0	1	1
backupJAX00641493	0	0	1	0	-1	1	0	0	1	-1	1	0	0	1	0	0	0	0	1	0	0	0	-1	0	1	0	1	0	0	0	1	1	1	0	1	1	1	1	0	0	0	0	-1	1	1	0	1	0	1
backupJAX00655058	-1	-1	-1	-1	-1	-1	-1	0	-1	-1	0	-1	0	-1	-1	0	0	0	-1	-1	-1	0	-1	0	0	NA	-1	0	-1	-1	-1	-1	0	0	-1	-1	-1	-1	0	0	0	NA	-1	-1	-1	-1	0	-1	-1
backuprs50526017	-1	-1	0	-1	-1	-1	-1	-1	-1	-1	-1	-1	-1	0	-1	-1	NA	0	-1	-1	-1	0	-1	-1	-1	-1	-1	-1	-1	NA	0	-1	0	0	-1	-1	-1	-1	-1	0	0	-1	-1	-1	-1	-1	-1	-1	0
backupUNC010628673	-1	-1	-1	-1	-1	-1	-1	-1	0	NA	-1	0	-1	-1	-1	-1	NA	-1	-1	-1	-1	0	-1	-1	-1	-1	-1	-1	-1	-1	-1	-1	0	-1	-1	-1	0	-1	-1	-1	-1	-1	-1	-1	NA	-1	-1	-1	0
backupUNC030495445	0	0	0	0	0	1	-1	1	0	1	0	0	0	1	0	1	1	-1	0	0	0	0	0	1	0	-1	1	0	0	0	0	0	0	0	-1	-1	1	1	-1	-1	0	0	1	-1	0	0	-1	-1	1
backupUNC030498753	0	0	0	0	0	1	-1	1	0	1	0	0	0	1	0	1	1	-1	0	0	0	0	0	1	0	-1	1	0	0	0	0	-1	0	0	-1	-1	1	1	0	-1	0	0	1	-1	0	0	-1	-1	1
backupUNC030615251	-1	1	1	0	0	1	0	1	0	1	1	0	0	1	1	1	1	0	0	-1	1	0	1	1	1	0	0	0	1	1	1	0	0	1	-1	-1	1	0	1	0	0	0	1	0	1	0	1	1	1
backupUNC080507138	-1	0	0	-1	-1	-1	-1	0	0	0	-1	-1	-1	-1	-1	0	NA	0	-1	-1	-1	-1	-1	-1	0	-1	-1	0	-1	-1	-1	NA	0	0	-1	-1	-1	-1	-1	0	0	-1	0	-1	-1	NA	-1	0	-1
backupUNC100137989	0	1	1	1	1	1	1	1	0	1	1	1	1	1	1	0	0	1	1	1	1	1	0	0	0	1	0	1	1	0	1	1	1	1	1	NA	1	0	1	1	0	1	1	1	1	0	1	1	1
backupUNC130055300	0	0	1	1	0	1	1	1	0	1	1	1	0	1	1	1	0	1	1	1	1	1	1	0	1	1	1	1	1	1	1	0	1	0	1	0	1	0	1	0	1	0	0	NA	1	1	1	1	0
gbackupJAX00005508	0	0	1	0	1	1	1	1	0	0	1	1	1	1	1	1	1	1	1	1	1	1	1	1	1	1	1	1	1	1	1	1	1	1	1	0	1	1	1	1	1	1	0	1	0	1	1	1	0
gbackupUNC030187275	0	0	0	-1	1	1	0	-1	0	1	0	0	1	1	0	-1	1	-1	0	1	0	0	0	-1	0	-1	1	0	0	0	0	-1	0	0	-1	0	1	1	0	-1	0	0	1	0	1	0	0	-1	1
gbackupUNC050328531	-1	-1	0	-1	-1	0	-1	-1	-1	-1	-1	-1	-1	0	-1	0	0	-1	-1	-1	-1	-1	0	-1	0	-1	-1	-1	-1	-1	-1	0	-1	-1	-1	-1	-1	-1	-1	-1	-1	-1	-1	-1	-1	0	-1	0	-1
gbackupUNC060363218	-1	0	-1	0	-1	-1	-1	-1	-1	0	0	-1	-1	0	-1	-1	0	NA	-1	0	-1	-1	-1	-1	NA	NA	0	-1	0	0	0	-1	-1	0	-1	-1	0	NA	0	-1	-1	0	-1	-1	0	-1	0	0	-1
gbackupUNC060392916	-1	-1	0	0	-1	-1	-1	-1	-1	-1	-1	-1	-1	-1	-1	-1	-1	0	-1	-1	0	-1	-1	-1	-1	0	1	-1	0	-1	-1	-1	-1	-1	0	-1	-1	1	-1	-1	0	-1	-1	-1	-1	0	-1	-1	-1
gbackupUNC120422555	0	0	0	-1	0	0	0	-1	0	0	0	-1	-1	-1	-1	NA	0	-1	1	-1	-1	-1	0	NA	0	-1	0	-1	-1	-1	NA	-1	1	-1	-1	0	1	-1	0	-1	-1	-1	0	0	1	-1	0	-1	-1
gbackupUNC160014695	-1	0	-1	-1	0	-1	0	-1	-1	1	-1	-1	-1	0	0	-1	0	-1	-1	-1	0	0	0	-1	0	-1	0	-1	-1	-1	0	-1	0	-1	-1	-1	0	-1	0	-1	-1	-1	-1	-1	-1	-1	-1	-1	0
gbackupUNC170124468	-1	-1	0	0	-1	-1	-1	-1	-1	-1	-1	-1	-1	0	-1	-1	0	-1	-1	-1	-1	-1	-1	-1	0	-1	-1	-1	-1	-1	-1	-1	-1	-1	-1	-1	-1	-1	0	-1	-1	-1	-1	-1	0	0	0	-1	-1
gICR1173	-1	1	0	0	NA	NA	-1	NA	NA	1	0	NA	1	0	0	NA	NA	0	1	NA	0	NA	0	NA	NA	1	1	NA	0	0	NA	1	0	-1	1	1	0	0	0	1	NA	NA	0	1	0	-1	0	1	NA
gICR1649	-1	-1	-1	-1	-1	0	0	-1	0	-1	0	NA	-1	0	0	-1	-1	-1	-1	NA	-1	-1	-1	-1	-1	0	0	NA	-1	-1	-1	0	-1	-1	-1	-1	-1	-1	-1	0	-1	-1	0	-1	-1	-1	-1	-1	-1
gICR1791	-1	0	-1	-1	-1	-1	-1	-1	0	-1	-1	-1	-1	-1	-1	-1	0	0	0	-1	0	0	-1	-1	0	0	0	-1	-1	-1	-1	0	-1	0	0	0	0	1	-1	0	0	0	0	-1	-1	1	-1	-1	-1
gJAX00000353	-1	-1	0	-1	-1	0	-1	-1	0	-1	-1	0	0	1	-1	1	0	0	1	0	-1	1	-1	0	0	0	0	0	-1	0	-1	1	-1	0	0	-1	0	1	-1	0	0	-1	-1	-1	0	-1	-1	1	-1
gJAX00008269	0	1	0	1	1	0	1	1	1	1	1	1	1	1	1	1	1	1	1	1	1	1	1	1	0	1	1	1	1	1	1	0	1	1	1	NA	0	0	1	0	1	1	1	0	0	1	1	1	0
gJAX00013965	0	0	0	0	0	-1	-1	1	0	0	0	-1	0	-1	-1	1	0	0	-1	0	0	0	-1	1	0	0	-1	0	0	-1	0	0	0	-1	-1	-1	-1	-1	0	1	0	0	1	0	-1	-1	-1	0	-1
gJAX00014191	0	0	0	-1	0	1	0	-1	0	1	0	1	0	1	0	-1	0	0	1	1	0	0	1	-1	0	0	1	1	0	1	1	0	0	1	1	1	1	1	0	-1	0	0	0	0	1	1	1	0	1
gJAX00021550	0	NA	-1	0	-1	-1	-1	NA	-1	-1	-1	-1	0	0	-1	0	-1	-1	0	-1	0	-1	-1	0	NA	-1	NA	0	-1	0	-1	0	-1	-1	0	0	0	0	0	0	0	-1	-1	0	-1	-1	0	0	-1
gJAX00023857	0	-1	0	-1	0	1	-1	0	0	0	0	-1	1	-1	-1	-1	0	-1	0	-1	0	-1	0	-1	0	-1	0	-1	0	-1	-1	-1	-1	-1	0	-1	-1	-1	-1	-1	-1	-1	0	-1	-1	-1	-1	-1	0
gJAX00027445	-1	-1	0	-1	0	0	-1	0	-1	0	-1	-1	-1	-1	-1	0	0	0	-1	-1	1	-1	-1	0	0	1	-1	-1	0	0	-1	0	1	1	-1	0	-1	0	-1	0	-1	1	0	0	0	-1	-1	0	-1
gJAX00029179	0	1	0	1	0	1	1	0	1	1	0	1	1	1	1	0	1	1	1	1	0	1	1	0	1	1	1	1	0	1	1	0	1	0	1	0	0	1	0	0	1	0	0	0	0	1	0	0	1
gJAX00034174	-1	1	1	0	0	1	1	1	0	1	1	1	1	1	1	1	0	1	1	1	1	0	1	0	-1	1	1	1	0	0	1	1	0	1	1	1	1	0	1	1	0	1	1	1	1	-1	1	1	1
gJAX00039918	0	0	0	-1	-1	0	-1	0	-1	0	0	0	0	1	-1	0	0	-1	-1	-1	0	-1	-1	-1	0	-1	-1	0	0	0	-1	-1	1	-1	0	-1	0	-1	-1	-1	1	-1	-1	0	0	0	-1	0	-1
gJAX00045183	-1	-1	-1	-1	0	-1	-1	-1	-1	-1	-1	-1	0	-1	-1	-1	-1	-1	0	-1	-1	-1	-1	0	-1	-1	0	-1	-1	-1	-1	-1	0	0	-1	0	-1	0	0	-1	-1	0	0	NA	-1	-1	0	-1	0
gJAX00046433	-1	-1	-1	-1	-1	-1	-1	-1	-1	-1	-1	-1	-1	-1	0	-1	-1	-1	-1	-1	-1	-1	0	0	-1	-1	-1	-1	-1	-1	-1	-1	-1	-1	-1	-1	0	-1	0	0	-1	-1	NA	-1	-1	-1	0	0	0
gJAX00046944	-1	-1	-1	-1	-1	-1	-1	-1	-1	-1	-1	-1	-1	-1	0	NA	-1	-1	-1	-1	-1	0	0	-1	-1	-1	-1	-1	-1	-1	-1	-1	-1	-1	-1	-1	0	-1	-1	0	-1	-1	NA	-1	-1	-1	-1	0	0
gJAX00047138	-1	-1	-1	-1	-1	-1	-1	-1	-1	-1	-1	-1	-1	-1	0	-1	-1	-1	-1	-1	-1	0	0	-1	-1	-1	-1	-1	-1	-1	-1	-1	-1	-1	-1	-1	0	-1	-1	0	-1	-1	NA	-1	0	-1	-1	0	0
gJAX00047510	-1	-1	-1	-1	-1	-1	-1	-1	-1	-1	-1	-1	-1	-1	0	-1	-1	-1	-1	-1	-1	0	0	-1	-1	-1	-1	-1	-1	-1	-1	-1	-1	-1	-1	-1	-1	-1	-1	0	-1	-1	0	-1	-1	-1	-1	0	-1
gJAX00048130	-1	-1	-1	-1	-1	-1	0	-1	0	-1	-1	0	-1	-1	0	-1	0	0	-1	-1	-1	0	0	-1	0	0	-1	0	-1	-1	0	0	0	0	-1	-1	-1	-1	NA	0	-1	0	0	-1	-1	-1	NA	0	-1
gJAX00049833	-1	-1	0	-1	-1	1	-1	-1	-1	-1	-1	0	-1	-1	0	-1	-1	0	-1	0	-1	0	0	-1	-1	-1	-1	0	-1	0	0	0	-1	-1	-1	-1	0	0	1	0	-1	-1	-1	-1	0	-1	0	0	0
gJAX00050270	-1	-1	0	-1	-1	NA	-1	-1	-1	-1	0	0	-1	-1	0	-1	0	0	-1	0	-1	0	0	-1	-1	-1	-1	0	-1	0	0	-1	-1	-1	-1	-1	0	0	NA	0	-1	-1	-1	-1	0	-1	0	0	0
gJAX00055924	-1	0	-1	-1	0	-1	-1	-1	-1	-1	-1	0	0	0	-1	-1	-1	0	-1	-1	-1	0	-1	-1	-1	0	-1	0	-1	-1	-1	-1	-1	0	-1	-1	-1	-1	-1	-1	-1	0	-1	0	0	-1	-1	-1	-1
gJAX00069521	-1	0	0	1	1	1	1	0	0	0	0	1	0	1	1	0	1	1	1	1	1	0	1	1	1	0	1	1	0	0	0	0	0	1	1	1	1	1	0	0	1	0	0	1	1	1	1	1	1
gJAX00070744	-1	1	0	1	0	1	0	0	0	1	0	1	0	1	1	0	1	1	1	1	0	0	1	1	1	0	1	1	0	0	0	0	1	1	1	1	1	0	0	-1	0	1	1	1	1	1	1	0	0
gJAX00072193	0	0	0	1	0	1	0	0	0	0	1	0	0	0	0	0	-1	0	1	1	1	1	0	1	-1	0	1	0	1	1	0	-1	1	0	1	0	0	0	0	0	0	-1	0	-1	0	1	-1	-1	0
gJAX00078576	-1	-1	-1	0	-1	-1	-1	0	0	-1	0	0	-1	-1	-1	0	0	-1	0	0	-1	0	-1	0	0	-1	0	0	-1	-1	-1	-1	-1	-1	-1	-1	-1	-1	-1	-1	0	-1	-1	-1	0	-1	-1	-1	-1
gJAX00079149	-1	0	1	0	0	1	0	-1	0	1	0	-1	0	1	0	-1	0	1	0	-1	0	-1	0	0	0	1	0	0	0	0	0	0	-1	1	-1	1	1	0	1	-1	0	1	0	0	0	-1	0	0	1
gJAX00080014	-1	0	1	-1	0	0	-1	0	0	0	0	0	1	0	-1	-1	1	1	1	1	1	-1	-1	1	0	1	1	1	0	1	1	0	1	1	1	0	1	0	1	0	1	1	0	0	1	0	0	0	1
gJAX00080309	-1	0	1	-1	0	0	0	1	0	0	0	0	1	0	0	0	1	1	1	1	1	-1	0	1	0	0	1	1	0	1	1	0	1	1	1	0	1	0	1	0	1	1	0	0	1	0	0	0	1
gJAX00083735	-1	0	-1	-1	-1	-1	0	0	1	0	-1	0	-1	-1	0	1	-1	-1	1	0	0	0	0	-1	-1	-1	1	0	-1	-1	-1	-1	1	-1	0	-1	-1	-1	-1	0	1	-1	-1	0	-1	-1	-1	-1	0
gJAX00096462	0	-1	-1	0	-1	-1	-1	-1	0	0	-1	-1	0	0	-1	-1	-1	1	1	0	-1	-1	-1	-1	-1	1	1	-1	0	-1	-1	-1	0	0	1	0	0	-1	0	-1	0	1	-1	1	0	1	-1	-1	1
gJAX00096872	0	1	0	0	1	0	1	1	0	0	1	1	0	-1	1	1	1	-1	-1	0	1	1	1	1	1	-1	-1	1	0	1	1	1	0	0	-1	0	0	NA	0	1	0	-1	1	-1	0	-1	1	1	-1
gJAX00098744	0	0	0	1	1	0	0	-1	0	0	0	-1	0	0	1	-1	-1	1	1	-1	1	1	1	-1	0	1	0	-1	0	1	0	0	1	1	0	-1	0	-1	1	1	1	1	-1	0	0	0	0	1	1
gJAX00103339	-1	-1	0	0	0	0	-1	-1	0	-1	-1	1	-1	0	0	0	0	0	0	1	0	0	-1	1	1	0	0	1	0	1	0	-1	1	1	0	-1	-1	-1	1	0	1	0	-1	0	-1	-1	1	0	-1
gJAX00103952	-1	-1	0	-1	0	-1	0	0	-1	-1	1	-1	0	-1	-1	0	-1	-1	0	0	0	1	0	0	-1	0	0	0	0	-1	0	-1	0	0	-1	0	1	1	-1	0	0	-1	0	1	0	0	0	0	NA
gJAX00110225	0	0	0	0	0	1	-1	1	0	1	0	0	0	1	0	1	1	-1	0	0	1	0	0	1	0	-1	1	0	1	0	0	0	0	0	-1	-1	1	1	-1	0	0	0	1	0	0	0	-1	0	0
gJAX00112120	0	0	0	1	-1	-1	0	1	0	-1	0	0	-1	-1	0	1	-1	1	0	-1	0	0	0	1	0	1	-1	0	0	0	0	1	0	0	1	0	-1	-1	0	1	0	0	-1	0	-1	0	0	1	-1
gJAX00113359	-1	-1	1	1	1	1	1	-1	-1	1	1	-1	1	0	0	-1	1	-1	1	1	1	1	0	-1	0	-1	1	-1	1	1	1	0	1	-1	0	1	1	1	0	0	0	0	1	1	1	0	0	0	1
gJAX00113396	-1	-1	1	1	1	1	1	-1	-1	1	1	-1	1	0	0	-1	NA	-1	1	1	1	1	0	-1	0	-1	1	-1	1	1	NA	0	1	-1	0	1	1	1	0	0	0	0	1	1	1	0	0	0	1
gJAX00113456	-1	-1	1	1	1	1	1	-1	-1	1	1	-1	1	0	0	-1	1	-1	1	1	1	1	0	-1	0	-1	1	-1	1	1	1	0	1	-1	0	1	1	1	0	0	0	0	1	1	1	0	0	0	1
gJAX00113606	-1	-1	1	1	1	1	1	-1	0	1	1	-1	1	0	0	NA	1	-1	1	1	1	1	0	-1	0	-1	1	-1	1	1	1	0	1	-1	0	1	1	1	0	0	0	0	1	1	1	0	0	0	1
gJAX00113867	0	-1	1	1	1	1	1	-1	0	0	0	0	1	1	0	-1	1	1	1	1	1	1	0	-1	0	1	1	-1	1	1	1	1	1	0	0	1	1	1	1	0	0	1	1	1	1	0	1	1	1
gJAX00128535	-1	-1	0	-1	-1	0	-1	-1	-1	-1	-1	-1	-1	0	-1	NA	0	-1	-1	-1	-1	-1	0	-1	NA	-1	-1	-1	-1	-1	-1	0	-1	-1	-1	-1	-1	-1	-1	-1	-1	-1	-1	-1	-1	0	-1	0	-1
gJAX00133933	0	-1	0	-1	-1	0	0	-1	0	0	1	0	-1	0	1	-1	-1	0	-1	0	0	-1	-1	-1	0	0	0	0	-1	0	0	0	-1	0	0	-1	0	0	-1	0	-1	-1	-1	0	-1	-1	-1	-1	0
gJAX00135037	0	1	-1	1	1	1	0	1	0	0	-1	0	1	1	0	1	1	0	1	1	0	1	1	1	1	0	0	1	1	0	-1	0	1	0	0	1	0	0	0	0	1	1	1	1	1	0	-1	1	1
gJAX00135217	0	1	0	1	1	1	0	1	0	0	-1	0	1	1	0	1	1	0	0	1	0	1	1	1	1	0	0	1	1	0	-1	0	1	0	0	1	1	0	0	0	1	1	1	1	1	0	-1	1	1
gJAX00138005	-1	1	-1	-1	-1	-1	0	NA	0	1	-1	-1	-1	-1	1	NA	-1	-1	NA	-1	-1	NA	1	NA	-1	-1	-1	-1	-1	-1	0	0	-1	0	-1	0	0	-1	0	NA	0	-1	-1	-1	-1	-1	0	NA	NA
gJAX00144860	-1	-1	0	0	-1	-1	-1	-1	-1	-1	-1	-1	-1	-1	-1	0	-1	0	-1	0	0	-1	-1	-1	-1	0	1	-1	0	0	-1	-1	-1	-1	0	-1	0	1	-1	-1	0	-1	-1	-1	0	1	-1	-1	-1
gJAX00147625	-1	1	0	1	1	1	1	1	0	0	1	1	1	1	1	NA	0	1	0	0	0	1	1	0	-1	1	0	1	0	0	0	0	1	1	0	1	1	1	1	0	1	1	1	1	1	0	1	0	0
gJAX00148771	-1	0	-1	-1	-1	-1	0	-1	0	0	-1	0	-1	-1	0	-1	0	0	0	1	0	0	0	-1	0	0	0	0	-1	-1	0	0	-1	0	0	0	0	1	-1	0	1	0	0	-1	-1	1	0	-1	-1
gJAX00148771b	-1	0	-1	-1	-1	-1	0	-1	0	0	-1	0	-1	-1	0	-1	0	0	0	1	0	0	0	-1	0	0	0	0	-1	-1	0	0	-1	0	0	0	0	1	-1	0	1	0	0	-1	-1	1	0	-1	-1
gJAX00150300	-1	-1	-1	0	0	-1	0	1	-1	0	-1	0	0	-1	1	0	-1	-1	-1	0	-1	0	1	1	-1	-1	-1	-1	0	-1	-1	-1	-1	-1	-1	0	-1	-1	0	1	-1	-1	-1	-1	-1	0	-1	0	0
gJAX00154770	-1	0	-1	0	0	0	-1	0	0	0	-1	0	-1	1	-1	-1	0	0	0	-1	0	-1	-1	-1	0	0	-1	-1	0	0	0	0	-1	1	0	-1	-1	0	1	0	0	0	0	1	-1	0	0	0	0
gJAX00157824	0	1	1	0	0	1	1	1	0	1	1	1	1	1	1	0	NA	1	1	1	1	0	1	1	0	1	1	1	0	0	0	1	1	1	1	1	0	0	0	0	1	1	1	1	0	1	1	1	0
gJAX00163528	-1	-1	0	-1	0	-1	0	-1	-1	-1	0	-1	0	-1	-1	-1	1	-1	-1	-1	0	-1	-1	-1	1	-1	-1	0	0	-1	-1	0	0	-1	-1	-1	-1	0	-1	1	0	-1	-1	-1	0	0	-1	1	-1
gJAX00164109	-1	0	0	-1	-1	-1	-1	0	0	0	-1	-1	-1	-1	-1	0	NA	0	-1	-1	-1	-1	-1	-1	0	-1	-1	0	-1	-1	-1	NA	0	0	-1	-1	-1	-1	-1	0	0	-1	0	-1	-1	NA	-1	0	-1
gJAX00164358	-1	0	0	-1	-1	-1	-1	0	0	0	-1	-1	-1	-1	-1	0	NA	0	-1	-1	-1	-1	-1	-1	0	-1	-1	0	-1	-1	-1	NA	0	0	-1	-1	-1	-1	-1	0	0	-1	0	-1	-1	NA	-1	0	-1
gJAX00165953	-1	-1	-1	NA	-1	-1	-1	0	0	-1	0	-1	-1	0	0	0	0	-1	-1	-1	-1	-1	0	0	0	-1	-1	0	-1	-1	-1	0	0	0	0	0	-1	-1	-1	-1	-1	0	-1	0	-1	0	-1	0	0
gJAX00169489	-1	-1	0	-1	-1	-1	0	-1	-1	-1	-1	-1	-1	0	0	-1	NA	0	0	-1	-1	0	-1	-1	-1	-1	-1	-1	-1	-1	0	-1	0	0	-1	-1	-1	-1	-1	0	0	-1	-1	-1	-1	-1	-1	-1	-1
gJAX00173604	-1	-1	-1	0	0	-1	0	0	-1	-1	NA	-1	-1	0	NA	NA	-1	-1	-1	-1	-1	-1	-1	-1	0	-1	0	-1	0	-1	-1	0	0	-1	-1	0	-1	0	-1	0	0	0	0	-1	-1	0	-1	0	-1
gJAX00174781	-1	0	0	0	0	0	0	NA	0	0	0	0	-1	NA	1	0	0	-1	-1	NA	-1	1	-1	NA	0	-1	NA	0	NA	-1	0	NA	0	-1	-1	1	-1	0	0	NA	0	-1	NA	-1	-1	0	-1	NA	0
gJAX00175225	-1	0	0	0	-1	0	0	-1	-1	0	1	-1	-1	-1	1	0	0	-1	-1	0	-1	0	0	0	0	-1	0	0	-1	0	0	-1	0	-1	-1	-1	-1	-1	0	0	0	-1	-1	-1	-1	0	-1	0	0
gJAX00176453	0	0	NA	-1	0	0	-1	1	1	0	1	1	0	0	-1	1	0	-1	-1	-1	0	0	-1	1	0	0	-1	0	0	1	1	1	0	-1	-1	0	1	-1	0	1	0	1	-1	1	1	0	1	1	1
gJAX00190001	-1	0	-1	-1	-1	-1	-1	-1	0	-1	-1	-1	-1	-1	-1	-1	NA	0	0	-1	0	0	-1	-1	NA	0	0	-1	-1	-1	-1	0	-1	0	0	0	0	0	-1	0	0	0	0	-1	-1	0	-1	-1	-1
gJAX00248648	0	0	-1	0	-1	-1	-1	-1	-1	-1	-1	-1	0	-1	-1	NA	-1	0	0	0	-1	0	-1	-1	-1	0	-1	0	-1	-1	0	-1	0	NA	0	0	-1	-1	0	-1	-1	0	0	-1	0	-1	0	-1	0
gJAX00272462	-1	0	-1	-1	-1	-1	-1	-1	-1	0	-1	-1	-1	-1	-1	NA	NA	-1	-1	-1	-1	-1	-1	-1	-1	-1	-1	-1	-1	-1	-1	-1	-1	-1	-1	-1	-1	-1	-1	0	-1	-1	-1	-1	-1	-1	-1	-1	-1
gJAX00276473	-1	0	-1	-1	-1	-1	-1	-1	-1	0	-1	-1	-1	-1	-1	-1	NA	-1	-1	-1	-1	-1	-1	-1	0	-1	-1	-1	-1	-1	-1	0	-1	-1	-1	-1	-1	-1	0	-1	-1	-1	-1	-1	-1	-1	-1	0	-1
gJAX00280436	0	0	0	0	0	-1	-1	1	0	0	0	-1	0	-1	-1	1	0	0	-1	0	0	0	-1	1	0	0	-1	0	0	-1	0	0	0	-1	-1	-1	-1	-1	0	1	0	0	0	0	-1	-1	-1	0	-1
gJAX00280763	0	0	0	1	0	-1	0	1	0	-1	0	-1	0	-1	0	1	0	0	-1	-1	0	0	-1	1	0	0	-1	-1	0	-1	-1	0	0	-1	-1	-1	-1	-1	0	1	0	0	0	0	-1	-1	-1	0	-1
gJAX00295209	0	1	-1	0	-1	-1	0	1	0	-1	0	-1	0	0	0	0	-1	0	0	-1	0	-1	0	0	1	0	1	-1	0	0	0	0	0	0	0	0	0	0	1	NA	0	-1	-1	0	-1	-1	1	0	-1
gJAX00295209b	0	1	-1	0	-1	-1	0	1	0	-1	0	-1	0	0	0	0	-1	0	0	-1	0	-1	0	0	1	0	1	-1	0	0	0	0	0	0	0	0	0	0	1	0	0	-1	-1	0	-1	-1	1	0	-1
gJAX00297233	0	NA	-1	0	-1	-1	-1	NA	-1	-1	-1	-1	0	0	-1	0	-1	-1	0	-1	0	-1	-1	0	NA	-1	NA	0	-1	0	-1	0	-1	-1	0	0	0	0	0	0	0	-1	-1	0	-1	-1	0	0	-1
gJAX00302993	0	-1	0	-1	0	1	-1	0	0	0	0	-1	1	-1	-1	-1	0	-1	0	-1	0	-1	0	-1	0	-1	0	-1	0	-1	-1	-1	-1	-1	0	-1	-1	-1	-1	-1	-1	-1	0	-1	-1	-1	-1	-1	0
gJAX00305747	0	-1	0	1	1	0	1	1	0	-1	1	1	0	1	1	0	0	1	0	1	0	1	1	1	0	0	0	1	1	1	1	1	1	0	0	1	1	1	1	0	1	-1	1	1	1	1	1	1	1
gJAX00305978	0	-1	0	1	1	0	1	1	0	-1	1	1	0	1	1	0	0	1	0	1	0	1	1	1	0	0	0	1	1	1	1	1	1	0	0	1	1	1	1	0	1	-1	1	1	1	1	1	1	1
gJAX00307028	-1	0	0	-1	-1	-1	-1	-1	0	0	-1	-1	0	-1	-1	0	0	-1	0	-1	0	-1	-1	-1	0	0	0	-1	-1	-1	-1	-1	-1	NA	0	0	-1	-1	-1	0	-1	NA	-1	0	0	-1	-1	-1	-1
gJAX00308962	-1	-1	-1	-1	-1	-1	-1	0	-1	-1	-1	-1	-1	-1	-1	-1	0	-1	-1	-1	0	-1	-1	0	-1	-1	-1	-1	-1	0	-1	0	-1	-1	-1	0	-1	0	-1	0	-1	-1	0	0	0	-1	-1	-1	-1
gJAX00317950	0	-1	0	-1	-1	-1	0	-1	-1	0	0	-1	-1	-1	0	-1	0	-1	-1	-1	-1	0	0	-1	0	-1	-1	-1	-1	-1	-1	-1	-1	0	-1	0	1	-1	0	-1	0	0	0	0	1	-1	0	-1	0
gJAX00324477	-1	-1	-1	1	0	0	0	0	-1	-1	-1	-1	0	0	0	0	-1	-1	-1	-1	-1	0	0	0	1	-1	-1	-1	0	0	-1	-1	0	0	-1	0	0	1	-1	-1	0	-1	-1	-1	0	1	-1	-1	0
gJAX00325605	-1	-1	-1	0	1	0	-1	0	-1	-1	-1	-1	0	0	-1	0	0	-1	-1	-1	-1	0	0	1	1	-1	-1	-1	1	0	-1	-1	0	-1	-1	-1	-1	0	-1	-1	0	-1	-1	-1	-1	1	-1	-1	0
gJAX00326602	0	-1	-1	0	1	-1	-1	0	0	-1	-1	-1	0	-1	-1	0	0	-1	-1	-1	0	0	0	1	1	-1	-1	-1	1	0	-1	-1	0	-1	-1	-1	-1	0	-1	-1	0	-1	0	-1	-1	1	-1	-1	0
gJAX00326718	0	1	1	0	-1	1	1	0	0	1	1	1	0	1	1	0	0	1	1	1	0	0	1	-1	-1	1	1	1	-1	0	1	1	0	1	1	1	1	0	1	1	0	1	0	1	1	-1	1	1	0
gJAX00335912	0	0	0	-1	0	0	0	-1	0	0	0	0	-1	-1	-1	-1	0	-1	1	0	-1	-1	0	-1	0	-1	0	0	-1	0	0	-1	1	-1	0	-1	1	0	0	-1	0	-1	0	-1	0	0	0	-1	-1
gJAX00340618	0	0	0	-1	-1	-1	-1	0	-1	-1	0	0	-1	0	-1	0	0	0	-1	0	-1	-1	-1	-1	1	-1	-1	0	-1	0	0	-1	0	-1	0	-1	0	-1	0	-1	1	0	-1	-1	1	-1	0	0	0
gJAX00343352	0	1	0	1	1	0	1	0	1	0	0	0	0	-1	1	0	0	1	1	1	0	1	1	1	0	1	1	0	0	-1	0	1	-1	1	0	1	0	1	0	1	-1	1	1	0	0	1	0	0	1
gJAX00352895	-1	0	-1	-1	0	-1	-1	0	-1	0	-1	0	1	-1	-1	0	-1	-1	-1	0	1	0	-1	0	0	0	0	0	0	-1	-1	0	-1	0	0	1	0	0	-1	0	-1	0	0	1	0	-1	-1	0	1
gJAX00357294	-1	-1	-1	-1	NA	0	-1	-1	-1	-1	-1	-1	0	-1	-1	-1	-1	-1	0	-1	-1	-1	-1	0	-1	-1	-1	-1	-1	-1	-1	-1	0	0	-1	0	-1	0	0	-1	-1	0	0	NA	-1	-1	0	-1	0
gJAX00361271	-1	-1	-1	-1	0	-1	-1	0	-1	-1	-1	-1	0	-1	-1	0	-1	-1	0	-1	-1	-1	-1	0	-1	-1	0	-1	0	-1	-1	-1	0	-1	-1	0	-1	0	0	-1	-1	-1	0	0	-1	-1	0	-1	-1
gJAX00363878	-1	-1	-1	-1	-1	-1	-1	-1	-1	-1	-1	-1	-1	-1	NA	-1	-1	-1	-1	-1	-1	-1	0	0	-1	-1	-1	-1	-1	-1	-1	-1	-1	-1	-1	-1	0	-1	0	0	-1	-1	NA	-1	-1	-1	0	0	0
gJAX00368733	0	-1	-1	0	-1	-1	1	0	0	-1	-1	0	-1	-1	1	0	0	0	0	-1	-1	0	1	0	0	0	-1	-1	0	-1	-1	1	0	0	-1	-1	-1	-1	-1	0	-1	0	0	-1	0	0	-1	1	0
gJAX00368930	0	1	1	0	1	1	-1	0	0	1	1	0	1	1	-1	0	0	0	0	1	1	0	-1	0	0	0	1	1	0	1	1	-1	0	0	1	1	1	1	1	0	1	0	0	1	0	0	1	-1	0
gJAX00373763	-1	0	0	-1	-1	NA	-1	-1	-1	0	0	0	-1	-1	0	-1	0	0	-1	0	-1	0	0	-1	-1	0	-1	0	-1	0	0	-1	-1	0	-1	-1	0	0	NA	0	-1	0	-1	-1	0	-1	0	0	0
gJAX00383888	-1	0	-1	-1	0	-1	-1	-1	-1	-1	-1	0	0	0	-1	-1	-1	-1	-1	-1	0	0	-1	-1	-1	-1	-1	0	NA	-1	-1	-1	-1	0	-1	-1	-1	-1	-1	-1	-1	-1	-1	-1	0	-1	-1	-1	-1
gJAX00384048	-1	0	-1	-1	0	-1	-1	-1	-1	-1	-1	0	0	0	-1	-1	-1	-1	-1	-1	0	0	-1	-1	-1	-1	-1	0	NA	-1	-1	-1	-1	0	-1	-1	-1	-1	-1	-1	-1	-1	-1	-1	0	-1	-1	-1	-1
gJAX00385847	-1	0	-1	-1	-1	-1	0	-1	0	-1	-1	0	-1	0	0	-1	-1	0	-1	-1	0	0	0	-1	-1	-1	-1	0	0	-1	-1	-1	-1	NA	-1	-1	-1	-1	0	-1	-1	-1	-1	-1	0	-1	-1	-1	0
gJAX00387207	-1	0	-1	-1	0	-1	-1	0	-1	-1	-1	0	0	0	-1	-1	-1	0	-1	-1	0	0	-1	0	-1	0	-1	0	0	-1	-1	-1	-1	-1	-1	-1	-1	-1	-1	0	-1	0	-1	0	0	-1	-1	-1	-1
gJAX00387659	-1	0	-1	-1	0	0	-1	0	-1	-1	-1	1	0	0	-1	-1	-1	0	-1	1	0	0	-1	0	-1	0	-1	1	0	-1	0	-1	-1	-1	-1	-1	-1	-1	0	0	-1	0	-1	0	0	-1	0	-1	-1
gJAX00416837	-1	1	-1	0	-1	-1	0	0	-1	1	-1	-1	-1	-1	0	0	-1	-1	-1	-1	-1	1	0	-1	-1	0	0	-1	-1	-1	0	-1	-1	-1	-1	0	0	-1	0	-1	-1	0	0	-1	0	-1	-1	-1	NA
gJAX00419438	-1	0	0	0	1	1	1	0	0	0	0	1	0	1	1	NA	0	1	1	1	1	0	1	1	0	0	1	1	0	1	0	NA	1	1	1	1	1	1	0	NA	1	1	1	1	1	1	0	1	NA
gJAX00425031	-1	1	0	1	0	1	0	0	0	1	-1	0	0	0	1	0	1	1	1	1	0	-1	0	1	1	1	1	0	0	1	1	1	1	1	1	1	1	0	0	1	-1	1	0	0	0	0	0	1	1
gJAX00429759	-1	0	1	0	NA	0	-1	0	NA	0	-1	-1	1	0	-1	NA	0	0	0	-1	1	-1	-1	0	1	-1	NA	-1	0	0	0	0	1	-1	0	-1	-1	0	NA	0	0	-1	-1	0	-1	-1	-1	0	NA
gJAX00448815	-1	0	1	0	0	1	0	-1	0	1	0	-1	0	1	1	-1	0	1	0	-1	0	-1	1	0	0	1	0	0	0	0	1	0	0	1	-1	1	1	0	1	-1	0	1	0	0	0	-1	1	0	1
gJAX00449466	-1	0	1	0	1	1	0	0	0	1	0	-1	1	1	0	0	0	1	-1	-1	0	-1	0	1	0	1	0	0	1	0	0	0	-1	1	-1	1	1	0	1	-1	0	1	0	0	0	-1	0	0	1
gJAX00451098	-1	0	1	-1	0	0	-1	0	0	0	0	0	1	0	-1	-1	1	1	1	1	1	-1	-1	1	0	1	1	1	0	1	1	0	1	1	1	0	1	0	1	0	1	1	0	0	1	0	0	0	1
gJAX00452388	0	0	-1	1	NA	0	0	-1	0	0	-1	0	-1	0	0	0	-1	-1	-1	-1	-1	1	0	-1	0	1	-1	-1	0	-1	-1	0	-1	-1	-1	0	-1	0	-1	0	-1	-1	0	0	-1	0	0	0	-1
gJAX00456034	-1	0	-1	0	-1	0	0	-1	0	0	-1	0	-1	-1	0	0	-1	0	-1	-1	-1	0	0	NA	0	NA	-1	-1	-1	-1	-1	-1	-1	-1	-1	0	-1	0	-1	0	-1	-1	-1	0	-1	0	0	-1	NA
gJAX00458183	-1	0	-1	0	-1	-1	0	-1	1	0	-1	-1	0	-1	0	0	-1	-1	-1	-1	0	1	0	-1	-1	-1	-1	-1	-1	-1	-1	-1	-1	-1	-1	0	-1	-1	-1	0	-1	-1	-1	0	-1	-1	-1	-1	0
gJAX00461121	-1	0	-1	-1	-1	-1	0	0	0	0	-1	0	-1	-1	0	0	-1	-1	1	0	0	-1	0	1	-1	-1	1	0	-1	-1	-1	-1	1	-1	0	-1	-1	-1	-1	0	1	-1	-1	0	-1	-1	-1	-1	0
gJAX00470180	-1	-1	-1	0	-1	-1	-1	-1	-1	-1	-1	1	-1	-1	-1	-1	-1	-1	0	0	-1	0	0	-1	1	-1	-1	1	-1	-1	0	-1	0	-1	-1	-1	-1	-1	0	-1	-1	-1	1	-1	-1	-1	0	-1	-1
gJAX00470651	-1	-1	-1	0	-1	-1	0	-1	-1	-1	-1	1	-1	-1	0	-1	-1	-1	0	0	-1	0	1	-1	1	-1	-1	1	-1	-1	0	-1	0	-1	-1	-1	-1	-1	0	-1	-1	-1	1	-1	-1	-1	0	-1	-1
gJAX00472093	-1	-1	0	0	-1	-1	0	-1	-1	-1	-1	1	0	-1	0	-1	-1	-1	-1	0	0	0	1	-1	1	-1	-1	1	-1	-1	0	-1	-1	-1	-1	-1	-1	-1	0	-1	-1	-1	1	-1	-1	-1	0	-1	-1
gJAX00478727	0	-1	0	-1	-1	-1	-1	-1	0	-1	-1	-1	-1	-1	-1	-1	-1	-1	-1	-1	-1	-1	-1	-1	-1	-1	-1	-1	-1	-1	-1	-1	-1	-1	-1	-1	-1	0	-1	-1	-1	-1	-1	-1	-1	-1	-1	-1	-1
gJAX00489448	-1	-1	-1	NA	0	-1	0	-1	-1	-1	-1	-1	-1	-1	-1	-1	0	-1	-1	-1	-1	-1	-1	-1	0	-1	-1	-1	-1	-1	0	-1	-1	-1	-1	-1	-1	-1	-1	-1	-1	-1	0	-1	-1	-1	0	-1	-1
gJAX00494942	0	1	1	0	1	1	1	1	NA	0	1	1	0	0	1	1	1	-1	-1	0	1	1	1	1	1	-1	-1	1	0	1	1	1	0	0	-1	0	0	1	0	1	0	-1	1	-1	0	-1	1	1	-1
gJAX00499986	0	0	0	-1	-1	0	0	1	0	0	0	1	0	0	-1	1	1	-1	-1	1	-1	-1	-1	1	0	-1	0	1	0	-1	0	0	-1	-1	0	1	0	1	-1	-1	-1	-1	1	0	0	0	0	-1	-1
gJAX00501563	0	-1	1	0	1	1	0	-1	0	0	0	-1	0	1	1	-1	-1	0	1	-1	1	1	1	-1	0	1	0	-1	0	1	0	0	1	0	0	-1	0	1	1	1	1	1	-1	0	0	-1	-1	1	1
gJAX00512891	-1	-1	0	0	0	0	-1	-1	0	-1	-1	1	-1	0	0	0	0	0	0	1	0	0	-1	1	1	0	0	1	0	1	0	-1	1	1	0	0	-1	-1	1	-1	1	0	-1	1	-1	-1	1	-1	-1
gJAX00512917	-1	-1	0	0	0	0	-1	-1	0	-1	-1	1	-1	0	0	0	0	0	0	1	0	0	-1	1	1	0	0	1	0	1	0	-1	1	1	0	0	-1	-1	1	-1	1	0	-1	1	-1	-1	1	-1	-1
gJAX00536654	0	-1	0	0	1	1	1	-1	0	1	1	0	1	1	0	-1	1	-1	1	1	1	0	0	-1	0	-1	1	0	1	1	0	0	1	0	0	0	1	1	0	0	0	0	1	0	1	0	0	0	1
gJAX00540289	0	-1	1	1	1	1	1	-1	0	0	0	0	1	1	0	0	1	1	1	1	1	0	0	-1	0	1	1	-1	1	1	1	1	1	0	0	1	1	1	1	0	0	1	1	1	1	0	1	1	1
gJAX00541929	0	1	1	1	0	1	1	1	0	0	0	1	0	0	1	1	1	0	0	1	1	0	1	1	1	0	0	1	0	1	1	1	1	-1	1	1	1	1	0	1	1	1	1	1	1	0	0	1	1
gJAX00552186	-1	0	-1	-1	-1	-1	-1	1	-1	0	-1	-1	0	-1	-1	0	0	-1	-1	-1	0	-1	-1	1	-1	-1	0	-1	0	0	-1	0	0	-1	-1	-1	-1	0	-1	0	0	-1	-1	0	0	0	-1	0	-1
gJAX00556703	-1	0	-1	-1	-1	0	-1	-1	-1	NA	-1	-1	-1	-1	-1	0	0	-1	-1	-1	-1	-1	-1	-1	-1	-1	-1	-1	-1	0	-1	NA	0	-1	-1	-1	0	0	-1	NA	0	-1	-1	-1	-1	0	-1	NA	-1
gJAX00567286	-1	-1	-1	-1	1	-1	-1	-1	-1	-1	0	0	0	-1	-1	-1	1	1	-1	1	0	-1	0	-1	1	-1	1	0	0	0	-1	1	1	-1	-1	-1	-1	0	0	1	1	0	0	-1	-1	1	0	1	-1
gJAX00570618	0	1	1	0	1	0	1	1	1	1	0	1	1	0	1	1	-1	-1	0	0	1	1	0	1	-1	1	-1	0	1	0	0	0	1	1	0	0	1	1	1	-1	0	1	1	0	0	-1	0	0	1
gJAX00577825	0	-1	0	-1	-1	0	-1	-1	-1	-1	-1	-1	-1	0	-1	0	0	-1	-1	-1	-1	-1	0	-1	0	-1	-1	-1	-1	-1	-1	0	-1	-1	-1	-1	-1	-1	-1	-1	-1	-1	-1	-1	-1	NA	-1	0	-1
gJAX00588898	-1	-1	-1	0	-1	0	0	-1	0	-1	0	NA	-1	0	0	-1	-1	0	-1	NA	-1	-1	-1	-1	-1	0	0	NA	-1	0	-1	0	-1	0	-1	-1	-1	0	-1	0	-1	0	0	-1	-1	-1	-1	-1	0
gJAX00589476	0	-1	-1	0	-1	0	0	-1	0	0	0	NA	-1	0	0	-1	-1	0	-1	NA	-1	-1	-1	-1	-1	0	0	NA	-1	0	-1	0	-1	0	-1	-1	-1	0	-1	0	-1	0	0	-1	-1	-1	-1	-1	0
gJAX00590733	0	-1	0	0	-1	0	0	-1	0	0	1	0	-1	0	1	-1	-1	0	-1	0	0	-1	-1	-1	0	0	0	0	-1	0	0	0	-1	0	0	-1	0	0	-1	0	-1	-1	-1	0	-1	-1	-1	-1	0
gJAX00596483	0	1	0	1	1	1	0	1	1	0	0	-1	1	1	0	1	0	0	0	0	0	1	1	1	0	0	0	0	1	0	-1	0	1	0	0	1	1	0	0	0	0	0	0	1	1	0	-1	1	1
gJAX00600378	0	0	1	0	1	0	1	1	0	0	1	1	0	0	1	1	1	NA	1	1	1	1	1	1	1	0	1	1	0	1	1	0	0	NA	1	1	1	0	0	0	0	NA	1	1	1	1	1	1	1
gJAX00604032	-1	1	-1	-1	-1	0	0	-1	0	1	-1	0	-1	0	1	-1	-1	-1	-1	0	-1	0	1	-1	-1	-1	-1	0	0	-1	1	0	-1	0	-1	0	0	-1	1	-1	-1	-1	-1	-1	-1	-1	1	0	-1
gJAX00606312	-1	0	-1	0	-1	-1	-1	-1	-1	0	0	0	-1	0	-1	-1	NA	NA	-1	0	-1	-1	-1	-1	NA	NA	0	0	0	0	0	-1	-1	-1	-1	-1	-1	NA	0	-1	-1	0	-1	-1	0	-1	0	0	-1
gJAX00606430	-1	0	NA	0	-1	-1	NA	-1	-1	0	0	-1	-1	0	-1	-1	NA	NA	-1	0	-1	-1	-1	-1	NA	NA	0	-1	0	0	0	-1	-1	0	-1	-1	0	NA	0	-1	-1	0	-1	-1	0	-1	0	0	-1
gJAX00609189	-1	0	-1	0	-1	-1	-1	-1	-1	0	0	0	-1	-1	-1	0	0	NA	-1	0	0	-1	-1	-1	NA	NA	-1	-1	0	0	-1	-1	-1	-1	-1	-1	0	NA	0	-1	-1	0	-1	-1	0	-1	0	-1	-1
gJAX00619147	-1	-1	0	0	-1	-1	-1	-1	-1	-1	-1	0	-1	-1	-1	0	-1	0	-1	0	0	-1	-1	-1	-1	0	NA	-1	0	-1	-1	-1	-1	-1	0	-1	0	NA	-1	-1	0	-1	-1	-1	0	0	-1	-1	-1
gJAX00624588	-1	-1	0	-1	NA	-1	-1	-1	-1	-1	0	0	-1	-1	-1	NA	-1	-1	0	0	1	1	0	-1	0	-1	NA	0	NA	1	-1	-1	1	-1	0	-1	-1	0	-1	-1	-1	-1	-1	-1	-1	0	-1	-1	-1
gJAX00627830	NA	-1	0	-1	-1	-1	-1	-1	0	0	-1	-1	-1	-1	-1	-1	-1	-1	0	0	0	-1	-1	0	0	-1	0	-1	0	0	0	0	-1	-1	0	-1	-1	-1	-1	0	-1	-1	-1	-1	-1	0	-1	0	-1
gJAX00633185	-1	1	1	0	0	-1	0	0	0	0	1	1	-1	-1	0	0	0	0	1	1	1	1	0	0	0	0	1	0	-1	0	1	1	1	0	1	1	1	1	1	0	1	1	1	1	0	1	1	0	1
gJAX00633649	-1	0	-1	-1	-1	-1	0	1	0	0	-1	0	-1	-1	0	0	0	0	0	1	-1	0	0	1	0	0	0	0	-1	-1	0	0	-1	0	-1	0	0	1	-1	0	1	0	0	-1	-1	-1	0	-1	-1
gJAX00674531	-1	0	0	-1	-1	-1	-1	0	0	0	-1	-1	-1	-1	-1	0	NA	0	-1	-1	-1	-1	-1	-1	0	-1	-1	0	-1	-1	-1	NA	0	0	-1	-1	-1	-1	-1	0	0	-1	0	-1	-1	NA	-1	0	-1
gJAX00705519	0	0	0	-1	1	0	0	0	1	0	0	1	1	0	-1	0	0	1	1	0	1	-1	0	1	0	1	0	0	1	0	0	1	0	1	1	1	1	1	0	1	0	1	0	0	0	-1	1	1	1
gUNC010300060	-1	-1	-1	-1	-1	-1	-1	-1	0	1	-1	0	-1	-1	-1	NA	0	-1	-1	-1	-1	0	-1	-1	-1	-1	-1	-1	-1	-1	-1	-1	0	-1	-1	-1	0	-1	-1	-1	-1	-1	-1	-1	1	-1	-1	-1	0
gUNC10001966	0	-1	NA	-1	0	0	0	-1	0	0	NA	0	-1	0	0	-1	-1	0	-1	-1	0	-1	-1	-1	0	0	0	-1	-1	0	0	0	-1	0	0	-1	0	0	-1	0	-1	-1	-1	0	-1	0	0	-1	0
gUNC10031771	0	1	-1	1	1	1	0	1	0	0	-1	0	1	1	0	1	1	0	1	1	0	1	1	1	1	0	0	1	1	0	0	0	1	0	0	1	0	0	1	0	1	1	1	1	1	0	0	1	1
gUNC10359295	-1	0	-1	0	-1	0	-1	-1	-1	0	-1	-1	0	0	-1	-1	-1	0	-1	-1	-1	-1	-1	-1	-1	0	-1	-1	0	-1	-1	0	0	0	-1	-1	-1	0	-1	0	0	0	-1	-1	-1	-1	-1	-1	-1
gUNC10371886	0	0	-1	0	-1	0	-1	-1	0	0	-1	-1	0	0	-1	-1	-1	NA	-1	-1	-1	-1	-1	-1	-1	0	-1	-1	0	-1	-1	0	0	NA	-1	-1	-1	0	0	0	0	NA	-1	-1	-1	-1	-1	-1	-1
gUNC10390612	0	0	1	0	0	0	1	1	0	0	1	1	NA	0	1	1	1	NA	1	1	1	1	1	1	1	0	1	1	0	1	1	0	0	NA	1	1	1	0	0	0	0	NA	0	0	1	1	1	1	1
gUNC10471744	-1	1	-1	-1	-1	-1	0	-1	0	1	-1	-1	-1	-1	1	-1	-1	-1	-1	-1	-1	0	1	-1	-1	-1	-1	-1	-1	-1	0	0	-1	0	-1	0	0	-1	0	-1	0	-1	-1	-1	-1	-1	0	-1	-1
gUNC10509411	-1	1	-1	-1	-1	-1	0	-1	0	1	-1	-1	-1	-1	1	-1	-1	-1	-1	-1	-1	0	1	-1	-1	-1	-1	-1	-1	-1	0	0	-1	0	-1	0	0	-1	0	-1	0	-1	-1	-1	-1	-1	0	-1	-1
gUNC10595065	-1	1	-1	-1	-1	-1	0	-1	0	1	-1	-1	-1	-1	1	-1	-1	-1	-1	-1	-1	0	1	-1	-1	-1	-1	-1	-1	-1	0	0	-1	0	-1	0	0	-1	0	-1	0	-1	-1	-1	-1	-1	0	-1	-1
gUNC10624737	-1	1	-1	-1	-1	0	NA	-1	0	1	-1	0	-1	0	1	-1	-1	-1	-1	0	-1	0	1	-1	-1	-1	-1	0	0	-1	1	0	-1	0	-1	0	0	-1	1	-1	0	-1	-1	-1	-1	-1	1	0	NA
gUNC10710811	-1	1	-1	-1	-1	0	0	-1	0	1	-1	0	-1	0	1	-1	1	1	-1	0	-1	0	1	-1	1	1	-1	0	0	0	0	0	-1	-1	-1	0	0	0	0	-1	-1	0	-1	-1	-1	-1	0	1	-1
gUNC10765619	-1	0	-1	-1	-1	-1	-1	-1	0	0	-1	0	-1	0	-1	-1	NA	NA	-1	0	-1	-1	-1	-1	NA	NA	-1	0	0	0	0	-1	-1	-1	-1	-1	-1	0	0	-1	-1	0	-1	-1	-1	-1	0	0	-1
gUNC10789662	-1	0	-1	0	-1	-1	-1	-1	0	0	0	0	-1	0	-1	-1	1	1	-1	0	-1	-1	-1	-1	1	1	0	0	0	0	0	-1	-1	-1	-1	-1	-1	1	0	-1	-1	0	-1	-1	0	-1	0	0	-1
gUNC10869844	-1	0	-1	0	-1	-1	-1	-1	-1	0	0	-1	-1	0	-1	-1	0	NA	-1	0	-1	-1	-1	-1	NA	NA	0	-1	0	0	0	-1	-1	0	-1	-1	0	NA	0	-1	-1	0	-1	-1	0	-1	0	0	-1
gUNC10882704	-1	0	-1	0	-1	-1	-1	-1	-1	0	0	-1	-1	0	-1	-1	0	NA	-1	0	-1	-1	-1	-1	NA	NA	0	-1	0	0	0	-1	-1	0	-1	-1	0	NA	0	-1	-1	0	-1	-1	0	-1	0	0	-1
gUNC10903383	-1	0	0	0	-1	-1	-1	-1	-1	0	0	-1	-1	0	-1	-1	0	NA	-1	0	0	-1	-1	-1	NA	NA	-1	-1	0	0	0	-1	-1	-1	-1	-1	0	NA	0	-1	-1	0	-1	-1	0	-1	0	NA	-1
gUNC10995658	-1	0	-1	0	-1	-1	-1	-1	-1	0	0	0	-1	-1	-1	NA	0	NA	-1	0	0	-1	-1	-1	NA	NA	-1	-1	0	0	0	-1	-1	-1	-1	-1	0	NA	0	-1	-1	0	-1	-1	0	-1	0	-1	-1
gUNC11005309	-1	0	-1	0	-1	-1	-1	-1	-1	0	0	0	-1	-1	-1	-1	0	NA	-1	0	0	-1	-1	-1	NA	NA	-1	-1	0	0	0	-1	-1	-1	-1	-1	0	NA	0	-1	-1	0	-1	-1	0	-1	0	-1	-1
gUNC11029462	-1	0	-1	0	-1	-1	-1	-1	-1	0	0	0	-1	-1	-1	0	0	NA	-1	0	0	-1	-1	-1	NA	NA	-1	-1	0	0	-1	-1	-1	-1	-1	-1	0	NA	0	-1	-1	0	-1	-1	0	-1	0	-1	-1
gUNC11058438	-1	0	-1	0	-1	-1	-1	-1	-1	0	0	0	-1	-1	-1	-1	0	NA	-1	0	-1	-1	-1	-1	NA	NA	-1	-1	-1	0	-1	-1	-1	-1	-1	-1	0	NA	0	-1	-1	0	-1	-1	0	-1	0	-1	-1
gUNC11072755	-1	0	-1	0	-1	-1	NA	-1	-1	0	0	NA	-1	-1	-1	NA	0	NA	-1	0	-1	-1	-1	NA	NA	NA	-1	-1	-1	NA	-1	-1	-1	-1	-1	-1	0	NA	0	-1	-1	0	-1	-1	0	NA	NA	-1	NA
gUNC11128971	-1	0	0	0	-1	-1	-1	-1	-1	0	0	-1	-1	-1	-1	-1	0	0	-1	-1	-1	-1	-1	-1	NA	NA	-1	-1	-1	0	-1	-1	-1	-1	-1	-1	-1	NA	-1	-1	-1	0	-1	-1	-1	0	-1	-1	0
gUNC11356202	-1	-1	0	0	-1	-1	-1	-1	-1	-1	0	-1	-1	-1	-1	-1	0	0	-1	-1	0	-1	-1	-1	1	1	-1	-1	0	1	-1	0	-1	-1	-1	-1	-1	1	-1	0	-1	0	-1	-1	-1	0	-1	0	0
gUNC1138338	-1	-1	0	-1	-1	-1	-1	-1	-1	-1	-1	0	-1	-1	-1	-1	-1	-1	-1	-1	-1	-1	-1	-1	0	-1	-1	-1	-1	-1	-1	0	-1	-1	-1	0	0	0	-1	0	-1	-1	-1	0	0	-1	-1	-1	0
gUNC11431336	-1	-1	1	0	-1	-1	-1	-1	-1	-1	0	-1	-1	-1	-1	NA	0	0	-1	-1	0	-1	-1	-1	1	0	0	-1	0	1	-1	0	-1	-1	0	-1	-1	1	-1	0	0	-1	-1	-1	-1	0	-1	NA	0
gUNC11449280	-1	-1	1	0	-1	-1	-1	-1	-1	-1	0	-1	-1	-1	-1	NA	0	0	-1	-1	0	-1	-1	-1	1	0	0	-1	0	1	-1	0	-1	-1	0	-1	-1	1	-1	0	NA	-1	-1	-1	-1	0	-1	0	0
gUNC11464537	-1	-1	1	0	-1	-1	-1	-1	-1	-1	0	-1	-1	-1	-1	-1	0	0	-1	-1	0	-1	-1	-1	1	0	0	-1	0	1	-1	0	-1	-1	0	-1	-1	1	-1	0	0	-1	-1	-1	-1	0	-1	0	0
gUNC1153431	-1	-1	0	-1	-1	-1	-1	-1	-1	-1	-1	0	-1	-1	-1	-1	-1	-1	-1	-1	-1	-1	-1	-1	0	-1	-1	-1	-1	-1	-1	0	-1	-1	-1	0	0	0	-1	0	-1	-1	-1	-1	0	-1	-1	-1	0
gUNC11596384	-1	-1	1	0	-1	-1	-1	-1	-1	-1	0	-1	-1	-1	-1	-1	-1	0	-1	-1	0	-1	-1	-1	0	0	0	-1	0	-1	-1	-1	-1	-1	0	-1	-1	-1	-1	-1	0	-1	-1	-1	-1	0	-1	-1	-1
gUNC11616060	-1	-1	1	0	-1	-1	-1	-1	-1	-1	0	-1	-1	-1	-1	-1	-1	0	-1	-1	0	-1	-1	-1	-1	0	0	-1	0	-1	-1	-1	-1	-1	0	-1	-1	1	-1	-1	0	-1	-1	-1	-1	0	-1	-1	-1
gUNC11633665	-1	-1	1	0	-1	-1	-1	-1	-1	-1	-1	-1	-1	-1	-1	NA	-1	0	-1	-1	0	-1	-1	-1	-1	0	1	-1	0	-1	-1	-1	-1	-1	1	-1	-1	1	-1	-1	0	-1	-1	-1	-1	0	-1	NA	-1
gUNC11677682	-1	-1	0	0	-1	-1	-1	-1	-1	-1	-1	0	-1	-1	-1	0	-1	0	-1	0	0	-1	-1	-1	-1	0	NA	-1	0	-1	-1	-1	-1	-1	0	-1	0	NA	-1	-1	0	-1	-1	-1	0	0	-1	NA	-1
gUNC11802454	-1	-1	0	0	-1	-1	-1	-1	-1	-1	-1	0	-1	-1	-1	0	-1	0	0	0	0	0	-1	-1	-1	0	1	0	0	1	-1	-1	-1	-1	0	-1	0	1	-1	-1	0	-1	-1	-1	0	1	-1	-1	-1
gUNC11813639	-1	-1	0	0	-1	-1	-1	-1	-1	-1	-1	0	-1	NA	-1	0	-1	0	0	0	0	0	-1	-1	-1	0	1	0	0	1	-1	NA	-1	-1	0	-1	0	1	-1	-1	0	-1	-1	-1	0	1	-1	-1	NA
gUNC11814232	-1	-1	0	0	-1	-1	-1	-1	-1	-1	-1	0	-1	-1	-1	0	-1	0	0	0	0	0	-1	-1	-1	0	1	0	0	1	-1	-1	-1	-1	0	-1	0	1	-1	-1	0	-1	-1	-1	0	1	-1	-1	-1
gUNC11828022	-1	-1	0	0	-1	-1	-1	-1	-1	-1	-1	0	-1	-1	-1	0	-1	0	0	0	0	0	-1	-1	-1	0	1	0	0	1	-1	-1	-1	-1	0	-1	0	1	-1	-1	0	-1	-1	-1	0	1	-1	-1	NA
gUNC11850399	-1	-1	0	0	-1	-1	-1	-1	-1	-1	-1	0	-1	-1	-1	0	-1	0	0	0	0	1	-1	-1	0	0	0	0	0	1	-1	-1	-1	-1	0	-1	0	1	-1	-1	0	-1	-1	-1	0	1	-1	-1	-1
gUNC11909297	-1	-1	0	0	0	-1	-1	-1	-1	-1	-1	0	-1	-1	-1	0	-1	-1	0	0	1	1	0	-1	0	-1	0	0	0	1	-1	-1	0	-1	0	-1	0	0	-1	-1	0	-1	-1	-1	0	0	-1	-1	-1
gUNC11925414	-1	-1	0	0	0	-1	-1	-1	-1	-1	0	0	-1	-1	-1	0	-1	-1	0	0	1	1	0	-1	0	-1	0	0	0	1	-1	-1	0	-1	0	-1	0	0	-1	-1	0	-1	-1	-1	0	0	-1	-1	-1
gUNC11956402	-1	-1	0	-1	0	-1	-1	-1	-1	-1	0	0	-1	-1	-1	0	-1	-1	0	0	1	1	0	-1	0	-1	0	0	0	1	-1	-1	1	-1	0	-1	-1	0	-1	-1	-1	-1	-1	-1	-1	0	-1	-1	-1
gUNC11964864	-1	-1	0	-1	0	-1	-1	-1	-1	-1	0	0	-1	-1	-1	0	-1	-1	0	0	1	1	0	-1	0	-1	0	0	0	1	-1	-1	1	-1	0	-1	-1	0	-1	-1	-1	-1	-1	-1	-1	0	-1	-1	-1
gUNC11989670	-1	-1	0	-1	0	-1	-1	-1	-1	-1	0	0	-1	-1	-1	0	-1	-1	0	0	1	1	0	-1	0	-1	0	0	0	1	-1	-1	1	-1	0	-1	-1	0	-1	-1	-1	-1	-1	-1	-1	0	-1	-1	-1
gUNC120166420	0	0	0	0	0	0	1	1	0	0	0	0	1	1	1	1	0	1	-1	0	1	1	1	1	-1	1	0	0	1	0	0	1	-1	0	0	1	-1	0	0	1	0	1	-1	1	0	0	0	1	1
gUNC12043026	0	1	NA	1	1	1	1	1	NA	NA	NA	1	1	1	1	NA	1	1	0	NA	NA	1	1	NA	NA	1	NA	1	0	NA	0	1	1	1	0	1	1	0	1	1	1	1	1	1	1	NA	1	NA	1
gUNC12143315	0	-1	0	-1	-1	-1	-1	-1	0	0	-1	-1	-1	-1	-1	0	-1	-1	0	0	0	-1	-1	0	0	-1	0	-1	0	0	0	-1	-1	-1	0	-1	-1	-1	-1	-1	-1	-1	-1	-1	-1	NA	-1	0	-1
gUNC12149101	0	-1	0	-1	-1	-1	-1	-1	0	0	-1	-1	-1	-1	-1	0	-1	-1	0	0	0	-1	-1	0	0	-1	0	-1	0	0	0	-1	-1	-1	0	-1	-1	-1	-1	-1	-1	-1	-1	-1	-1	NA	-1	0	NA
gUNC12178674	NA	-1	0	-1	-1	-1	-1	-1	0	0	-1	-1	-1	-1	-1	-1	-1	-1	0	0	0	-1	-1	0	0	-1	0	-1	0	0	0	0	-1	-1	0	-1	-1	-1	-1	0	-1	-1	-1	-1	-1	0	-1	0	-1
gUNC12213911	NA	-1	0	-1	-1	-1	-1	-1	0	0	-1	-1	-1	-1	-1	-1	-1	-1	0	0	0	-1	-1	0	NA	-1	0	-1	0	0	0	0	-1	-1	0	-1	-1	-1	-1	0	-1	-1	-1	-1	-1	0	-1	0	0
gUNC12305926	-1	1	0	1	1	0	1	1	0	0	1	0	1	0	1	1	0	1	0	-1	-1	1	1	1	-1	1	1	0	0	0	0	-1	1	1	0	1	1	1	1	-1	1	1	1	1	0	1	1	-1	0
gUNC12343227	-1	1	0	1	1	0	1	1	-1	0	1	0	1	0	1	1	0	1	0	-1	-1	1	1	1	-1	1	1	0	0	0	0	-1	1	1	0	1	1	1	1	-1	1	1	1	1	1	1	1	-1	0
gUNC12372829	-1	0	-1	-1	-1	-1	-1	-1	0	-1	-1	-1	-1	-1	-1	-1	NA	0	0	-1	0	0	-1	-1	NA	0	0	-1	-1	-1	-1	0	-1	0	0	0	0	0	-1	0	0	0	0	-1	-1	0	-1	-1	-1
gUNC12382380	-1	0	-1	-1	-1	-1	-1	-1	0	-1	-1	-1	-1	-1	-1	-1	NA	0	0	-1	0	0	-1	-1	NA	0	0	-1	-1	-1	-1	NA	-1	0	0	0	0	0	-1	0	0	0	0	-1	-1	0	-1	-1	-1
gUNC12422348	-1	0	-1	-1	-1	-1	0	-1	0	0	-1	0	-1	-1	0	NA	0	0	0	0	0	0	0	-1	0	0	0	-1	-1	-1	-1	0	-1	0	0	0	0	1	-1	0	1	0	0	-1	-1	1	-1	-1	-1
gUNC12460972	-1	NA	-1	-1	-1	-1	0	-1	0	0	-1	0	-1	-1	0	-1	0	0	1	1	NA	0	0	-1	0	NA	1	0	-1	-1	NA	NA	-1	0	0	0	NA	1	-1	0	1	0	NA	-1	-1	1	0	-1	-1
gUNC12556892	-1	-1	-1	-1	-1	-1	0	1	-1	0	-1	0	-1	-1	1	0	0	0	0	0	-1	0	1	1	0	-1	0	-1	-1	-1	-1	-1	-1	0	-1	0	0	1	-1	1	0	-1	-1	-1	-1	-1	-1	0	-1
gUNC12605417	-1	-1	-1	0	0	-1	0	1	-1	0	-1	0	0	-1	1	0	0	-1	0	0	-1	0	1	1	0	-1	0	-1	0	-1	-1	-1	-1	-1	-1	0	0	0	0	1	0	-1	-1	-1	-1	0	-1	0	-1
gUNC12620224	-1	-1	-1	0	0	-1	0	1	-1	0	-1	0	0	-1	1	0	0	-1	0	0	-1	0	1	1	0	-1	0	-1	0	-1	-1	-1	-1	-1	-1	0	-1	0	0	1	-1	-1	-1	-1	-1	0	-1	0	-1
gUNC12636653	-1	-1	-1	0	0	-1	0	1	-1	0	-1	0	0	-1	1	0	0	-1	0	0	-1	0	1	1	0	-1	0	-1	0	-1	-1	-1	-1	-1	0	0	-1	0	0	1	-1	-1	-1	-1	-1	0	-1	0	0
gUNC12731598	0	1	1	0	0	1	1	0	1	0	1	-1	0	1	0	0	1	1	0	-1	0	0	0	0	1	1	0	-1	0	1	1	1	1	1	-1	1	1	1	0	0	0	1	0	1	1	0	1	1	0
gUNC12743323	0	-1	-1	0	0	-1	-1	NA	-1	0	-1	1	0	-1	0	0	-1	-1	0	1	0	0	0	0	-1	-1	0	1	0	-1	-1	-1	-1	-1	1	-1	-1	-1	0	NA	0	-1	0	-1	-1	0	-1	-1	0
gUNC1276993	-1	-1	0	-1	-1	0	-1	-1	-1	-1	-1	-1	-1	-1	-1	-1	-1	-1	-1	-1	-1	-1	-1	-1	0	-1	-1	-1	-1	-1	-1	0	-1	-1	-1	NA	0	0	-1	0	-1	-1	-1	0	0	-1	-1	-1	0
gUNC12786478	0	-1	-1	0	0	-1	-1	0	-1	0	-1	0	0	-1	0	0	-1	-1	0	0	0	0	0	0	-1	-1	0	1	0	0	-1	-1	-1	-1	1	-1	-1	-1	0	0	0	-1	0	-1	-1	0	-1	0	-1
gUNC12805712	0	1	1	0	0	1	0	0	1	0	1	0	0	1	0	0	0	1	0	0	0	0	-1	0	1	1	0	-1	0	0	1	1	1	1	-1	1	1	1	0	0	0	1	0	1	1	0	1	0	1
gUNC12899972	0	-1	-1	0	NA	-1	NA	0	-1	0	-1	0	0	-1	0	NA	NA	0	-1	0	0	NA	1	NA	-1	0	-1	0	0	NA	NA	-1	-1	0	0	-1	-1	-1	0	NA	NA	0	0	-1	-1	NA	-1	NA	-1
gUNC12930484	0	-1	-1	0	0	-1	0	0	-1	0	-1	0	0	-1	0	0	0	0	-1	0	0	0	1	0	-1	0	-1	0	0	0	-1	-1	-1	0	0	-1	-1	-1	0	0	0	0	0	-1	-1	0	-1	0	-1
gUNC12986262	0	1	1	0	-1	1	0	0	1	0	1	0	0	1	0	0	0	0	1	0	0	0	-1	0	1	0	1	0	0	0	1	1	1	0	1	1	1	1	0	0	0	0	-1	1	1	0	1	0	1
gUNC12998908	0	0	1	0	-1	1	0	0	1	-1	1	0	0	1	0	0	0	0	1	0	0	0	-1	0	1	0	1	0	0	0	1	1	1	0	1	1	1	1	0	0	0	0	-1	1	1	0	1	0	1
gUNC13090495	-1	1	0	0	0	-1	-1	0	-1	0	-1	0	0	-1	0	0	1	0	-1	0	0	0	0	0	0	0	-1	0	0	0	-1	-1	-1	0	-1	-1	-1	0	0	0	0	0	0	0	-1	-1	-1	0	-1
gUNC13104259	-1	1	0	0	0	-1	-1	0	-1	0	-1	0	0	0	0	0	0	0	-1	0	0	0	0	0	0	0	-1	0	0	0	-1	-1	-1	1	-1	-1	-1	0	0	0	0	0	0	0	-1	-1	-1	0	-1
gUNC13158239	-1	1	0	0	0	-1	-1	0	0	0	-1	0	0	0	0	0	0	0	-1	0	0	0	0	0	1	0	-1	0	0	0	-1	-1	-1	1	-1	-1	-1	0	0	0	0	0	0	0	-1	-1	-1	0	-1
gUNC13209247	-1	1	0	-1	0	-1	-1	0	0	0	-1	0	0	0	0	0	0	0	-1	0	0	-1	0	0	1	0	-1	0	0	0	-1	-1	-1	1	0	-1	-1	0	0	0	1	0	0	0	-1	-1	-1	0	-1
gUNC13225670	-1	1	0	-1	0	-1	-1	0	0	0	-1	0	0	0	0	0	0	0	-1	0	0	-1	0	0	1	0	-1	0	0	0	-1	-1	-1	1	0	-1	-1	0	0	0	0	0	0	0	-1	-1	-1	0	-1
gUNC13419135	-1	0	-1	1	0	0	-1	0	0	0	-1	-1	0	1	-1	-1	0	0	-1	-1	0	-1	-1	-1	0	0	-1	-1	0	0	0	0	-1	1	-1	-1	-1	0	1	0	-1	0	0	1	-1	1	0	0	-1
gUNC13437800	-1	0	-1	1	NA	NA	-1	NA	NA	NA	-1	-1	-1	1	-1	NA	NA	0	NA	-1	0	-1	-1	-1	NA	NA	-1	-1	NA	NA	NA	NA	-1	1	NA	-1	-1	NA	1	NA	NA	NA	NA	1	-1	1	NA	NA	-1
gUNC13474911	-1	0	-1	0	0	0	-1	0	0	0	-1	0	-1	1	-1	-1	0	0	0	-1	0	-1	-1	-1	0	0	-1	-1	0	0	0	0	-1	1	0	-1	-1	0	1	0	0	0	0	1	-1	0	0	0	0
gUNC13487524	-1	0	-1	0	0	0	-1	0	0	0	-1	0	-1	1	-1	-1	0	0	0	-1	0	-1	-1	-1	0	0	-1	-1	0	0	0	0	-1	1	0	-1	-1	0	1	0	0	0	0	1	-1	0	0	0	0
gUNC13521757	-1	0	-1	1	0	0	-1	0	0	0	-1	0	-1	0	-1	0	0	0	0	-1	0	-1	-1	0	0	0	-1	-1	0	0	0	0	-1	0	0	-1	-1	0	1	0	0	0	-1	1	-1	0	0	0	0
gUNC13625638	-1	0	-1	0	0	0	-1	0	-1	0	-1	0	-1	1	-1	0	0	0	1	-1	0	-1	-1	0	0	0	-1	-1	0	0	1	-1	-1	1	0	-1	-1	0	1	-1	0	0	0	1	-1	-1	1	-1	0
gUNC13645257	-1	0	-1	0	0	0	-1	0	-1	0	-1	0	-1	1	-1	NA	0	0	1	-1	0	-1	-1	0	0	0	-1	-1	0	0	1	-1	-1	1	-1	-1	-1	0	1	-1	0	0	0	1	-1	-1	1	-1	0
gUNC13666424	-1	0	-1	0	-1	NA	-1	0	-1	NA	0	NA	0	1	-1	0	0	0	1	-1	0	-1	-1	NA	0	0	-1	-1	0	0	1	-1	-1	1	-1	0	-1	0	1	-1	0	0	0	1	-1	-1	1	-1	NA
gUNC13682685	-1	0	-1	-1	-1	0	-1	0	-1	0	0	0	0	1	-1	0	0	1	1	-1	-1	-1	-1	-1	1	1	-1	-1	-1	0	1	-1	-1	1	-1	0	-1	0	1	-1	0	1	-1	1	-1	-1	1	-1	0
gUNC13723665	-1	0	0	-1	-1	1	-1	-1	-1	0	1	0	1	1	-1	-1	0	1	1	-1	0	-1	-1	-1	0	1	-1	0	0	-1	1	-1	-1	1	-1	0	-1	-1	1	-1	0	1	-1	1	-1	-1	1	-1	0
gUNC13741625	-1	0	0	-1	-1	-1	-1	-1	-1	0	1	0	1	-1	-1	-1	0	1	1	-1	0	0	-1	-1	0	1	-1	0	0	-1	0	-1	-1	0	-1	0	-1	-1	0	-1	0	1	-1	0	-1	-1	0	-1	0
gUNC13761022	-1	0	0	-1	-1	-1	-1	-1	-1	0	1	0	0	-1	0	-1	0	1	1	-1	-1	0	0	-1	0	1	-1	0	-1	-1	0	-1	-1	0	-1	-1	-1	-1	0	-1	0	1	-1	0	-1	-1	0	-1	0
gUNC13820253	-1	-1	-1	-1	-1	-1	-1	0	-1	-1	0	-1	0	-1	-1	0	0	0	-1	-1	-1	0	-1	0	0	NA	-1	-1	-1	-1	-1	-1	0	0	-1	-1	-1	-1	0	0	0	NA	-1	-1	-1	-1	0	-1	-1
gUNC13847409	-1	-1	NA	-1	-1	-1	NA	0	-1	-1	0	-1	0	-1	-1	0	-1	0	-1	-1	-1	0	-1	0	0	NA	-1	-1	-1	-1	-1	-1	0	0	-1	-1	-1	-1	0	0	0	NA	-1	-1	-1	-1	0	-1	-1
gUNC13889260	0	-1	-1	-1	-1	-1	-1	0	-1	-1	0	-1	-1	-1	-1	0	-1	-1	-1	-1	-1	0	-1	0	0	0	-1	-1	-1	-1	-1	-1	0	0	-1	0	0	-1	-1	0	0	0	-1	-1	0	-1	0	-1	-1
gUNC13903025	0	1	1	1	1	1	1	1	1	1	0	1	1	1	1	0	1	1	1	1	1	0	1	0	0	0	1	1	1	1	1	1	0	0	1	0	0	1	1	1	0	0	1	1	0	1	0	1	1
gUNC1391068	0	-1	0	-1	-1	0	-1	-1	-1	-1	-1	-1	-1	-1	-1	-1	-1	-1	-1	-1	-1	-1	-1	-1	0	-1	-1	-1	-1	-1	-1	0	-1	-1	-1	NA	0	0	-1	0	-1	-1	-1	0	0	-1	-1	-1	0
gUNC13980835	0	1	1	1	0	1	1	1	0	1	0	1	1	1	1	0	0	1	1	1	1	0	1	1	0	1	1	1	0	1	0	1	1	1	1	1	1	1	0	0	1	1	1	1	1	1	1	1	0
gUNC13983934	0	1	1	0	0	1	1	1	NA	1	1	1	1	1	1	0	NA	1	1	1	1	0	1	1	0	1	1	1	0	0	0	1	1	1	1	1	0	0	0	0	1	1	1	1	0	1	1	1	0
gUNC13991887	0	-1	-1	0	0	-1	-1	-1	0	-1	-1	-1	-1	-1	-1	0	NA	-1	-1	-1	-1	0	-1	-1	0	-1	-1	-1	0	0	0	-1	-1	-1	-1	-1	0	0	0	0	-1	-1	-1	-1	0	-1	-1	-1	0
gUNC13994286	0	-1	-1	0	0	-1	-1	-1	0	-1	-1	-1	-1	-1	-1	0	NA	-1	-1	-1	-1	0	-1	-1	0	-1	-1	-1	0	0	0	-1	-1	-1	-1	-1	0	0	0	0	-1	-1	-1	-1	0	-1	-1	-1	0
gUNC14047362	-1	-1	-1	0	0	0	-1	-1	0	-1	-1	-1	-1	-1	-1	-1	-1	-1	-1	-1	-1	0	0	-1	-1	-1	-1	-1	0	0	0	-1	-1	-1	-1	0	0	0	0	0	-1	-1	-1	0	0	-1	-1	-1	-1
gUNC14126852	-1	-1	-1	-1	0	-1	-1	NA	-1	-1	-1	-1	-1	-1	-1	NA	0	1	-1	-1	0	-1	-1	1	-1	1	-1	0	-1	NA	-1	-1	0	0	-1	0	-1	-1	-1	NA	0	0	-1	-1	0	-1	-1	NA	-1
gUNC14209961	0	-1	0	-1	0	-1	-1	0	-1	-1	0	-1	-1	-1	-1	0	-1	1	-1	-1	0	-1	-1	1	-1	1	-1	0	-1	-1	-1	-1	0	0	-1	1	-1	-1	-1	-1	0	0	0	-1	0	-1	-1	-1	-1
gUNC14253935	0	-1	-1	-1	0	-1	-1	0	-1	-1	-1	-1	-1	-1	-1	NA	-1	0	-1	-1	0	-1	-1	0	-1	0	-1	0	-1	-1	-1	-1	0	0	-1	1	-1	-1	-1	-1	0	0	0	-1	0	0	-1	-1	-1
gUNC1425647	0	1	0	1	1	0	1	1	1	1	1	1	1	1	1	1	1	1	1	1	1	1	1	1	NA	1	1	1	1	1	1	0	1	1	1	NA	0	0	1	0	1	1	1	0	0	1	1	1	0
gUNC14265056	0	-1	-1	-1	0	-1	-1	0	-1	-1	-1	-1	-1	-1	-1	0	-1	0	-1	-1	0	-1	-1	0	-1	0	-1	0	-1	-1	-1	-1	0	0	-1	1	-1	-1	-1	-1	0	0	0	-1	0	0	-1	-1	-1
gUNC14281989	0	-1	-1	-1	0	-1	-1	0	-1	-1	-1	-1	0	-1	-1	NA	-1	0	-1	-1	0	-1	-1	0	-1	0	-1	0	-1	-1	-1	-1	0	0	-1	1	-1	-1	-1	-1	0	0	0	-1	0	0	-1	-1	-1
gUNC14318030	0	0	1	1	0	1	1	0	0	1	1	1	0	1	1	0	1	0	1	1	0	1	1	0	1	0	1	0	1	1	1	1	0	0	1	-1	1	1	1	1	0	0	0	1	0	0	1	1	1
gUNC14332878	0	0	1	1	0	1	1	0	0	1	1	1	0	1	1	0	1	0	1	1	0	1	1	0	1	0	1	0	1	1	1	1	0	0	1	-1	1	1	1	1	0	0	0	1	0	0	1	1	1
gUNC14352420	0	1	1	1	1	1	1	0	1	1	1	1	0	1	1	0	1	0	1	1	0	1	1	0	1	-1	1	0	1	1	1	1	0	0	1	-1	1	1	1	1	0	0	0	1	0	0	1	1	1
gUNC14380760	0	-1	-1	-1	-1	-1	-1	0	-1	-1	-1	-1	-1	-1	-1	0	-1	-1	-1	-1	-1	-1	-1	-1	-1	0	-1	0	-1	-1	-1	-1	-1	0	-1	-1	-1	-1	-1	-1	0	0	-1	-1	-1	0	-1	-1	-1
gUNC14398815	0	-1	-1	-1	-1	-1	-1	0	-1	-1	-1	-1	-1	-1	-1	0	-1	-1	-1	-1	-1	-1	-1	-1	-1	0	-1	0	-1	-1	-1	-1	-1	0	-1	-1	-1	-1	-1	-1	0	0	-1	-1	-1	0	-1	-1	-1
gUNC14410560	0	1	1	1	1	1	1	0	1	1	1	1	1	1	1	0	1	1	1	1	1	1	1	1	1	0	1	0	1	1	1	1	1	0	1	1	1	1	1	1	0	0	1	1	1	0	1	1	1
gUNC14452078	-1	-1	-1	-1	-1	-1	-1	-1	-1	-1	-1	-1	0	-1	-1	-1	-1	-1	-1	-1	0	-1	-1	-1	-1	-1	-1	-1	-1	-1	-1	-1	0	-1	-1	-1	0	-1	-1	-1	-1	-1	-1	-1	-1	0	-1	-1	-1
gUNC14457177	-1	-1	-1	-1	-1	-1	-1	-1	-1	-1	-1	-1	0	-1	-1	-1	-1	-1	-1	-1	0	-1	-1	-1	-1	-1	-1	-1	-1	-1	-1	-1	0	-1	-1	-1	0	-1	-1	-1	-1	-1	-1	-1	-1	0	-1	-1	-1
gUNC145909	-1	-1	0	-1	-1	0	-1	-1	-1	-1	-1	0	0	1	-1	0	-1	0	1	0	-1	1	-1	-1	0	0	0	0	-1	0	-1	1	-1	0	0	0	0	1	-1	0	0	-1	-1	-1	0	-1	-1	1	-1
gUNC1469655	0	-1	0	-1	-1	0	-1	-1	-1	-1	-1	-1	-1	-1	-1	-1	-1	-1	-1	-1	-1	-1	-1	-1	0	-1	-1	-1	-1	-1	-1	0	-1	-1	-1	NA	0	0	-1	0	-1	-1	-1	0	0	-1	-1	-1	0
gUNC14782827	-1	-1	0	0	0	0	0	-1	-1	0	0	-1	0	0	-1	-1	NA	0	-1	-1	0	-1	0	-1	0	0	-1	-1	0	-1	-1	0	0	-1	-1	-1	-1	0	-1	0	-1	-1	-1	-1	0	0	-1	NA	-1
gUNC14814774	-1	-1	0	0	0	0	0	-1	-1	0	0	-1	0	0	-1	-1	NA	0	-1	-1	0	-1	0	-1	0	0	-1	-1	0	-1	-1	0	0	-1	-1	-1	-1	0	-1	0	-1	-1	-1	-1	0	0	-1	NA	-1
gUNC14839179	-1	-1	1	1	0	0	0	-1	-1	0	0	-1	0	0	-1	-1	1	0	-1	-1	0	-1	0	-1	0	0	-1	0	0	-1	-1	0	0	-1	-1	-1	-1	0	-1	1	0	-1	-1	-1	0	0	-1	1	-1
gUNC14919510	-1	-1	1	1	0	-1	0	-1	-1	0	0	-1	0	-1	-1	-1	0	-1	-1	-1	0	-1	0	-1	0	-1	-1	0	0	-1	-1	0	0	-1	-1	-1	-1	0	-1	1	0	-1	-1	-1	0	0	-1	1	-1
gUNC14975151	-1	-1	1	0	0	-1	0	-1	-1	-1	0	-1	0	-1	-1	NA	0	-1	-1	-1	0	-1	-1	-1	0	-1	-1	0	0	-1	-1	0	0	-1	-1	-1	-1	0	-1	1	0	-1	-1	-1	0	0	-1	1	-1
gUNC14993552	-1	-1	0	-1	0	-1	0	-1	-1	-1	0	-1	0	-1	-1	-1	1	-1	-1	-1	0	-1	-1	-1	1	-1	-1	0	0	-1	-1	0	0	-1	-1	-1	-1	0	-1	1	0	-1	-1	-1	0	0	-1	1	-1
gUNC149968	-1	-1	0	-1	-1	0	-1	-1	-1	-1	-1	0	0	1	-1	0	-1	0	1	0	-1	1	-1	-1	0	0	0	0	-1	0	-1	1	-1	0	0	0	0	1	-1	0	0	-1	-1	-1	0	-1	-1	1	-1
gUNC15004266	-1	-1	0	-1	0	-1	0	-1	-1	-1	0	-1	0	-1	-1	-1	1	-1	-1	-1	0	-1	-1	-1	1	-1	-1	0	0	-1	-1	0	0	-1	-1	-1	-1	0	-1	1	0	-1	-1	-1	0	0	-1	1	-1
gUNC150117369	0	-1	-1	-1	-1	-1	-1	-1	-1	-1	-1	-1	0	-1	-1	-1	-1	-1	-1	-1	-1	-1	-1	-1	-1	-1	-1	-1	-1	-1	-1	-1	0	-1	-1	-1	-1	-1	-1	-1	-1	-1	-1	-1	-1	-1	-1	-1	-1
gUNC1502088	0	1	0	1	1	0	1	1	1	1	1	1	1	1	1	1	0	1	1	1	1	1	1	1	0	1	1	1	1	1	1	0	1	1	1	NA	0	0	1	0	1	1	1	0	0	1	1	1	0
gUNC15089685	-1	0	0	-1	-1	-1	-1	0	0	0	-1	-1	-1	-1	-1	0	NA	0	-1	-1	-1	-1	-1	-1	0	-1	-1	0	-1	-1	-1	NA	0	0	-1	-1	-1	-1	-1	0	0	-1	0	-1	-1	NA	-1	0	-1
gUNC15103841	-1	0	0	-1	-1	-1	-1	0	0	0	-1	-1	-1	-1	-1	0	NA	0	-1	-1	-1	-1	-1	-1	0	-1	-1	0	-1	-1	-1	NA	0	0	-1	-1	-1	-1	-1	0	0	-1	0	-1	-1	NA	-1	0	-1
gUNC15117286	-1	0	0	-1	-1	-1	-1	0	0	0	-1	-1	-1	-1	-1	0	NA	0	-1	-1	-1	-1	-1	-1	0	-1	-1	0	-1	-1	-1	NA	0	0	-1	-1	-1	-1	-1	0	0	-1	0	-1	-1	NA	-1	0	-1
gUNC15138817	-1	0	0	-1	-1	-1	-1	0	0	0	-1	-1	-1	-1	-1	0	NA	0	-1	-1	-1	-1	-1	-1	0	-1	-1	0	-1	-1	-1	NA	0	0	-1	-1	-1	-1	-1	0	0	-1	0	-1	-1	NA	-1	0	-1
gUNC15203093	-1	0	-1	-1	-1	-1	NA	0	0	0	-1	-1	-1	-1	-1	NA	NA	0	-1	-1	-1	-1	-1	-1	0	-1	-1	-1	-1	-1	-1	0	0	NA	-1	-1	-1	-1	-1	-1	-1	0	0	-1	-1	NA	-1	-1	-1
gUNC15225687	-1	0	0	-1	0	0	0	0	0	0	-1	-1	0	0	-1	0	1	0	-1	-1	0	-1	-1	-1	0	-1	-1	-1	0	-1	-1	0	0	1	-1	-1	-1	-1	-1	-1	-1	0	0	-1	-1	1	-1	-1	-1
gUNC15246062	-1	0	0	-1	0	0	0	0	0	0	-1	-1	0	0	-1	0	1	0	-1	-1	0	-1	-1	-1	0	-1	-1	-1	0	-1	-1	0	0	1	-1	-1	-1	-1	-1	-1	-1	0	0	-1	-1	1	-1	-1	-1
gUNC15280105	-1	0	0	0	0	0	0	0	0	0	-1	-1	0	0	0	0	1	0	-1	-1	0	0	0	-1	0	-1	-1	-1	0	-1	-1	0	0	1	-1	0	0	-1	-1	-1	-1	0	0	0	0	1	-1	-1	0
gUNC15299009	-1	0	1	0	-1	0	0	0	0	0	0	-1	-1	0	0	0	1	0	-1	-1	-1	0	0	-1	0	-1	-1	0	-1	-1	-1	0	0	1	-1	0	0	-1	-1	-1	-1	0	0	0	0	1	-1	-1	0
gUNC15311561	-1	0	1	0	-1	0	0	0	0	0	0	-1	-1	0	0	0	1	0	-1	-1	-1	0	0	-1	0	-1	-1	0	-1	-1	-1	0	0	1	-1	0	0	-1	-1	-1	-1	0	0	0	0	1	-1	-1	0
gUNC15363342	-1	0	1	1	-1	0	0	0	0	0	0	-1	-1	0	0	0	0	0	-1	-1	-1	0	0	-1	0	-1	-1	0	-1	-1	-1	0	0	1	-1	0	0	-1	-1	-1	-1	0	0	0	0	1	-1	-1	0
gUNC15379294	-1	0	1	1	-1	0	0	0	0	0	0	-1	-1	0	0	0	0	0	-1	-1	-1	0	0	-1	0	-1	-1	0	-1	-1	-1	0	0	1	-1	0	0	-1	-1	-1	-1	0	0	0	0	1	-1	-1	0
gUNC15446340	-1	-1	-1	NA	-1	-1	-1	0	0	-1	0	-1	-1	0	0	NA	0	-1	-1	-1	-1	-1	0	0	0	-1	-1	0	-1	-1	-1	0	0	0	-1	0	-1	-1	-1	-1	-1	0	-1	0	-1	0	-1	NA	0
gUNC1545055	0	1	0	1	1	0	1	1	1	1	1	1	1	1	1	1	0	1	1	1	1	1	1	1	0	1	1	1	1	1	1	0	1	1	1	NA	0	0	1	0	1	1	1	0	0	1	1	1	0
gUNC15488230	-1	-1	-1	NA	-1	-1	-1	-1	0	-1	0	-1	-1	0	-1	NA	-1	-1	-1	-1	NA	-1	-1	NA	-1	-1	-1	0	-1	-1	-1	NA	0	0	0	-1	-1	-1	-1	-1	-1	0	-1	-1	-1	0	-1	NA	-1
gUNC1557877	0	-1	0	-1	-1	0	-1	-1	-1	-1	-1	-1	-1	-1	-1	-1	0	-1	-1	-1	-1	-1	-1	-1	0	-1	-1	-1	-1	-1	-1	0	-1	-1	-1	NA	0	0	-1	0	-1	-1	-1	0	0	-1	-1	-1	0
gUNC15853462	-1	-1	-1	-1	-1	-1	-1	-1	-1	-1	-1	-1	-1	-1	0	-1	0	0	0	-1	-1	0	-1	-1	-1	-1	-1	-1	-1	-1	0	-1	-1	0	-1	-1	-1	-1	-1	0	-1	-1	0	-1	-1	-1	-1	-1	-1
gUNC1593484	0	-1	0	-1	-1	0	-1	-1	-1	-1	-1	-1	-1	-1	-1	-1	0	-1	-1	-1	-1	-1	-1	-1	0	-1	-1	-1	-1	-1	-1	0	-1	-1	-1	NA	0	0	-1	0	-1	-1	-1	0	0	-1	-1	-1	0
gUNC15968951	-1	-1	-1	-1	-1	-1	-1	-1	-1	-1	-1	-1	-1	-1	0	-1	0	0	0	-1	-1	0	-1	-1	-1	-1	-1	-1	-1	-1	0	-1	-1	0	-1	-1	-1	-1	-1	0	-1	-1	-1	-1	-1	-1	-1	-1	-1
gUNC15991874	-1	-1	0	-1	-1	-1	0	-1	-1	-1	-1	-1	-1	-1	0	-1	0	0	0	-1	-1	0	-1	-1	-1	-1	-1	-1	-1	-1	0	-1	-1	0	-1	-1	-1	-1	-1	0	-1	-1	-1	-1	-1	-1	-1	-1	0
gUNC16054540	-1	-1	0	-1	-1	-1	0	-1	-1	-1	-1	-1	-1	0	0	-1	NA	0	0	-1	-1	0	-1	-1	-1	-1	-1	-1	-1	-1	0	-1	0	0	-1	-1	-1	-1	-1	0	0	-1	-1	-1	-1	-1	-1	-1	-1
gUNC16074692	-1	-1	0	-1	-1	-1	0	-1	-1	-1	-1	-1	-1	0	0	-1	NA	0	0	-1	-1	0	-1	-1	-1	-1	-1	-1	-1	-1	0	-1	0	0	-1	-1	-1	-1	-1	0	0	-1	-1	-1	-1	-1	-1	-1	-1
gUNC16116138	-1	-1	0	-1	-1	-1	-1	-1	-1	-1	-1	-1	-1	0	-1	-1	NA	0	0	-1	-1	0	-1	-1	-1	-1	-1	-1	-1	NA	0	-1	0	0	-1	-1	-1	-1	-1	0	0	-1	-1	-1	-1	-1	-1	-1	-1
gUNC16142432	-1	-1	0	-1	-1	-1	-1	-1	-1	-1	-1	-1	-1	0	-1	-1	NA	0	0	-1	-1	0	-1	-1	-1	-1	-1	-1	-1	NA	0	-1	0	0	-1	-1	-1	-1	-1	0	0	-1	-1	-1	-1	-1	-1	-1	-1
gUNC16160978	-1	-1	0	-1	-1	-1	-1	-1	-1	-1	-1	-1	-1	0	-1	-1	NA	0	-1	-1	-1	0	-1	-1	-1	-1	-1	-1	-1	NA	0	-1	0	0	-1	-1	-1	-1	-1	0	0	-1	-1	-1	-1	-1	-1	-1	0
gUNC1620550	0	-1	0	-1	-1	0	-1	-1	NA	-1	-1	-1	-1	-1	-1	NA	0	-1	-1	-1	-1	NA	-1	NA	0	-1	-1	-1	-1	-1	-1	0	-1	-1	-1	NA	0	0	-1	0	-1	-1	-1	0	0	-1	-1	NA	NA
gUNC16236042	-1	-1	0	-1	-1	-1	-1	-1	-1	-1	-1	-1	-1	0	-1	-1	NA	0	-1	-1	-1	0	-1	-1	-1	-1	-1	-1	-1	NA	0	-1	0	0	-1	-1	-1	-1	-1	0	0	-1	-1	-1	-1	-1	-1	-1	0
gUNC16324529	-1	-1	0	-1	-1	-1	0	-1	-1	-1	-1	-1	-1	-1	-1	-1	0	0	-1	-1	-1	0	NA	-1	-1	-1	-1	-1	-1	NA	NA	-1	-1	0	-1	-1	-1	-1	0	0	-1	0	-1	0	0	-1	0	0	-1
gUNC16330958	-1	-1	0	-1	-1	-1	0	-1	-1	-1	-1	-1	-1	-1	-1	-1	NA	NA	-1	-1	-1	0	NA	-1	-1	-1	-1	-1	-1	NA	NA	-1	-1	0	-1	-1	-1	-1	0	0	-1	NA	-1	0	0	-1	0	0	-1
gUNC16335829	-1	-1	0	-1	-1	-1	0	-1	-1	-1	-1	-1	-1	-1	-1	NA	0	0	-1	-1	-1	0	NA	-1	-1	-1	-1	-1	-1	NA	NA	-1	-1	0	-1	-1	-1	-1	0	0	-1	0	-1	0	0	-1	0	NA	-1
gUNC1635382	-1	-1	-1	-1	-1	-1	-1	-1	-1	-1	-1	-1	-1	-1	-1	-1	0	-1	-1	-1	-1	-1	-1	-1	0	-1	-1	-1	-1	-1	-1	-1	-1	-1	-1	-1	0	-1	-1	-1	-1	-1	-1	-1	0	-1	-1	-1	-1
gUNC16391640	-1	-1	0	-1	0	-1	-1	0	-1	-1	0	-1	-1	-1	0	0	0	-1	-1	-1	0	0	-1	-1	-1	0	-1	-1	0	0	-1	0	-1	-1	-1	0	-1	-1	-1	0	-1	NA	0	-1	-1	0	-1	0	-1
gUNC16409210	-1	-1	0	-1	0	-1	-1	0	-1	-1	0	-1	-1	-1	0	0	0	-1	-1	-1	0	0	-1	-1	-1	0	-1	-1	0	0	-1	0	-1	-1	-1	0	-1	-1	-1	0	-1	NA	0	-1	-1	0	-1	0	-1
gUNC16424723	-1	-1	0	-1	NA	-1	-1	0	-1	-1	0	-1	-1	-1	0	0	0	-1	-1	-1	0	-1	-1	-1	-1	0	-1	-1	0	0	-1	0	-1	-1	-1	0	-1	-1	-1	0	-1	NA	0	-1	-1	0	-1	0	-1
gUNC164396	-1	-1	0	-1	0	0	-1	-1	-1	-1	-1	0	0	0	-1	0	-1	0	1	0	0	1	-1	-1	0	0	0	0	0	0	-1	1	-1	0	0	0	0	1	-1	0	0	-1	-1	-1	0	-1	-1	1	-1
gUNC16566972	-1	-1	-1	-1	-1	-1	-1	0	-1	-1	0	-1	-1	0	0	NA	0	-1	-1	-1	-1	-1	-1	-1	-1	0	-1	-1	-1	-1	-1	0	0	-1	-1	-1	-1	-1	-1	0	NA	NA	-1	-1	-1	0	-1	0	-1
gUNC16600322	-1	-1	-1	-1	-1	-1	NA	NA	-1	-1	0	-1	-1	NA	NA	NA	NA	-1	-1	-1	-1	-1	-1	-1	-1	NA	-1	-1	-1	-1	-1	NA	NA	-1	-1	-1	-1	-1	-1	NA	NA	NA	-1	-1	-1	0	-1	NA	NA
gUNC16618214	-1	-1	-1	-1	-1	-1	-1	0	-1	-1	0	-1	-1	0	0	0	0	-1	-1	-1	-1	-1	-1	-1	-1	0	-1	-1	-1	-1	-1	0	0	-1	-1	-1	-1	-1	-1	0	0	NA	-1	-1	-1	0	-1	0	-1
gUNC16646037	-1	-1	-1	-1	0	-1	-1	0	-1	-1	0	-1	-1	0	0	0	0	-1	-1	-1	-1	-1	-1	-1	-1	0	-1	-1	0	-1	-1	0	0	-1	-1	0	-1	-1	-1	0	0	NA	0	-1	-1	0	-1	0	-1
gUNC16660141	-1	-1	-1	-1	0	-1	-1	0	-1	-1	0	-1	-1	0	0	NA	0	-1	-1	-1	-1	-1	-1	-1	-1	0	-1	-1	0	-1	-1	0	0	-1	-1	0	-1	-1	-1	NA	0	NA	0	-1	-1	0	-1	NA	-1
gUNC16664415	-1	-1	-1	-1	0	-1	-1	0	-1	-1	0	-1	-1	0	0	0	0	-1	-1	-1	-1	-1	-1	-1	-1	0	-1	-1	0	-1	-1	0	0	-1	-1	0	-1	-1	-1	0	0	NA	0	-1	-1	0	-1	0	-1
gUNC16774508	-1	-1	NA	0	0	-1	0	0	-1	-1	NA	-1	-1	0	NA	NA	-1	-1	-1	-1	-1	-1	-1	-1	0	-1	0	-1	0	-1	-1	NA	0	-1	NA	0	-1	0	-1	NA	0	0	0	-1	-1	0	-1	NA	-1
gUNC16803490	-1	0	-1	0	0	0	0	-1	0	0	1	-1	-1	0	1	0	-1	-1	-1	-1	-1	-1	-1	-1	0	-1	0	-1	0	-1	-1	1	0	-1	-1	0	-1	0	-1	1	0	0	0	-1	0	0	-1	0	-1
gUNC16819132	-1	0	-1	0	0	0	0	-1	0	0	1	-1	-1	0	1	0	-1	-1	-1	-1	-1	-1	-1	-1	0	-1	0	-1	0	-1	-1	1	0	-1	-1	0	-1	0	-1	1	0	0	0	-1	0	0	-1	0	-1
gUNC16827753	-1	0	-1	0	0	0	0	-1	0	0	0	-1	-1	0	1	0	0	-1	-1	-1	-1	-1	-1	-1	0	-1	0	-1	0	-1	-1	1	0	-1	-1	0	-1	NA	-1	1	0	0	0	-1	0	0	-1	0	-1
gUNC16844386	-1	0	0	-1	NA	NA	0	-1	0	0	NA	-1	-1	0	1	NA	0	-1	-1	-1	-1	-1	-1	-1	NA	-1	0	-1	0	-1	-1	1	0	-1	-1	0	-1	0	-1	1	0	0	0	-1	0	0	-1	0	-1
gUNC16853991	-1	0	0	0	0	0	0	-1	0	0	0	-1	-1	0	1	0	0	-1	-1	0	-1	-1	-1	-1	0	-1	0	0	0	-1	0	1	0	-1	-1	0	0	0	0	1	0	0	0	-1	0	0	-1	0	0
gUNC16869833	-1	0	0	0	0	0	0	-1	0	0	0	0	-1	0	1	0	0	-1	-1	0	-1	-1	-1	-1	0	-1	0	0	0	-1	0	1	0	-1	-1	0	0	0	0	1	0	0	0	-1	0	0	-1	0	0
gUNC16898435	-1	0	0	0	0	0	0	-1	0	0	0	0	-1	0	1	0	0	-1	-1	0	-1	-1	-1	-1	0	-1	0	0	0	-1	0	1	0	-1	-1	1	0	0	0	1	0	0	0	-1	0	0	-1	1	0
gUNC16900598	-1	0	0	0	0	0	0	-1	0	0	0	0	-1	0	1	NA	0	-1	-1	0	-1	-1	-1	-1	0	-1	0	0	0	-1	0	1	0	-1	-1	1	0	0	0	1	0	0	0	-1	0	0	-1	1	0
gUNC16942982	-1	0	0	0	0	0	0	0	0	0	0	0	-1	0	1	0	0	-1	-1	0	-1	1	-1	0	0	-1	0	0	0	-1	0	0	0	-1	-1	1	-1	0	0	0	0	-1	0	-1	-1	0	-1	1	0
gUNC16950294	-1	0	0	0	0	0	0	0	0	0	0	0	-1	0	1	0	0	-1	-1	0	-1	1	-1	0	0	-1	0	0	0	-1	0	0	0	-1	-1	1	-1	0	0	0	0	-1	0	-1	-1	0	-1	1	0
gUNC16986266	-1	0	0	0	-1	0	0	0	0	0	0	0	-1	0	1	NA	0	-1	-1	0	-1	1	-1	0	0	-1	0	0	-1	-1	0	0	0	-1	-1	0	-1	0	0	0	0	-1	-1	-1	-1	0	-1	0	0
gUNC17014564	-1	0	0	0	-1	0	0	-1	-1	0	0	0	-1	0	1	0	0	-1	-1	0	-1	1	-1	0	0	-1	0	0	-1	-1	0	-1	0	-1	-1	0	-1	0	0	0	0	-1	-1	-1	-1	0	-1	0	0
gUNC17041379	-1	1	0	0	-1	0	0	-1	-1	1	1	0	-1	0	1	0	0	-1	-1	0	-1	1	0	0	0	-1	0	0	-1	0	0	-1	0	-1	-1	-1	-1	-1	0	0	0	-1	-1	-1	-1	0	-1	0	0
gUNC17067053	-1	0	0	0	-1	0	0	-1	-1	0	1	-1	-1	-1	1	0	NA	-1	-1	0	-1	0	0	0	0	-1	0	0	-1	0	0	-1	0	-1	-1	-1	-1	-1	0	0	0	-1	0	-1	-1	0	-1	0	0
gUNC17077906	-1	0	0	0	-1	0	0	-1	-1	0	1	-1	-1	-1	1	0	0	-1	-1	0	-1	0	0	0	0	-1	0	0	-1	0	0	-1	0	-1	-1	-1	-1	-1	0	0	0	-1	0	0	-1	0	-1	0	0
gUNC17130263	0	0	0	1	-1	0	0	0	-1	0	0	-1	-1	0	1	0	0	-1	-1	0	-1	0	0	-1	0	-1	0	0	-1	0	0	-1	0	-1	-1	-1	-1	-1	0	-1	0	-1	0	0	0	1	-1	-1	-1
gUNC17170714	NA	0	NA	1	-1	NA	NA	0	NA	0	NA	NA	-1	NA	NA	NA	NA	0	-1	0	-1	NA	1	NA	NA	NA	NA	NA	NA	NA	NA	NA	0	NA	-1	-1	NA	-1	NA	NA	NA	NA	NA	0	0	NA	-1	NA	NA
gUNC17242574	0	0	1	-1	0	1	-1	1	1	0	1	0	0	0	-1	1	0	-1	-1	-1	0	1	-1	1	0	0	-1	0	0	1	1	1	0	-1	-1	0	1	1	0	1	0	1	-1	1	1	0	1	1	1
gUNC1733690	-1	-1	-1	-1	-1	-1	-1	-1	-1	0	-1	-1	-1	-1	-1	-1	0	-1	-1	-1	-1	-1	-1	-1	0	-1	-1	-1	-1	-1	-1	-1	-1	0	-1	-1	0	-1	-1	-1	-1	0	-1	-1	0	-1	-1	-1	-1
gUNC1739568	-1	-1	-1	-1	-1	-1	-1	-1	-1	0	-1	-1	-1	-1	-1	-1	0	-1	-1	-1	-1	-1	-1	-1	0	-1	-1	-1	-1	-1	-1	-1	-1	0	-1	-1	0	-1	-1	-1	-1	0	-1	-1	0	-1	-1	-1	-1
gUNC17443109	-1	0	-1	-1	-1	-1	0	0	NA	0	-1	NA	-1	-1	-1	NA	0	-1	0	-1	-1	-1	0	NA	NA	-1	0	-1	-1	-1	-1	NA	-1	-1	-1	-1	-1	-1	-1	NA	-1	-1	0	-1	-1	0	-1	NA	-1
gUNC17517490	0	1	-1	-1	-1	-1	0	0	-1	1	-1	-1	-1	-1	-1	0	0	-1	0	-1	-1	-1	1	0	0	-1	0	-1	-1	-1	0	-1	-1	-1	-1	0	-1	-1	-1	-1	-1	-1	0	-1	-1	1	-1	-1	-1
gUNC17524396	0	-1	1	1	1	1	0	0	1	-1	1	1	1	1	1	0	0	1	0	1	1	1	-1	0	0	1	-1	1	1	1	0	1	0	1	1	0	1	1	1	1	0	1	0	1	1	-1	1	1	1
gUNC17535571	0	-1	1	1	1	0	0	-1	0	-1	1	1	1	-1	0	NA	-1	1	0	1	1	1	-1	-1	0	1	-1	1	1	1	-1	0	-1	1	0	0	1	1	0	1	-1	1	0	1	1	-1	0	0	1
gUNC17551129	0	1	-1	-1	-1	0	0	1	0	1	-1	-1	-1	1	0	0	1	-1	1	-1	-1	-1	1	1	0	-1	1	-1	-1	-1	1	1	1	-1	0	0	-1	-1	0	-1	1	-1	0	-1	-1	1	0	0	-1
gUNC17575991	0	1	-1	0	-1	0	0	1	0	1	-1	-1	-1	1	0	NA	1	-1	1	-1	-1	-1	1	1	0	-1	1	-1	-1	-1	1	1	1	-1	0	0	-1	-1	0	-1	1	-1	0	-1	-1	1	0	0	-1
gUNC17593936	0	1	-1	0	-1	0	0	1	0	1	-1	-1	-1	1	0	0	1	-1	1	-1	-1	-1	1	1	0	-1	1	-1	-1	-1	1	1	1	-1	0	0	-1	-1	0	-1	1	-1	0	-1	-1	1	0	0	0
gUNC17645528	-1	0	-1	0	-1	0	-1	1	0	0	-1	-1	-1	0	-1	NA	1	-1	1	-1	-1	-1	-1	1	0	-1	1	-1	-1	-1	0	0	1	-1	0	0	-1	-1	0	0	1	-1	0	-1	-1	0	0	NA	-1
gUNC1767179	-1	-1	-1	-1	-1	-1	-1	-1	-1	0	-1	-1	-1	-1	-1	-1	0	-1	-1	-1	-1	-1	-1	-1	0	-1	-1	-1	-1	-1	-1	-1	-1	-1	-1	-1	0	-1	-1	-1	-1	-1	-1	-1	0	-1	-1	-1	-1
gUNC17682018	-1	0	-1	0	-1	0	-1	1	0	0	-1	-1	-1	1	-1	0	1	-1	1	-1	-1	-1	-1	1	0	-1	1	-1	-1	-1	1	0	1	-1	0	0	-1	-1	0	0	1	-1	0	-1	-1	0	0	0	-1
gUNC17800735	-1	-1	-1	0	-1	1	-1	1	0	0	-1	-1	-1	1	-1	1	-1	-1	1	-1	-1	-1	-1	1	-1	-1	1	-1	-1	-1	0	-1	0	-1	0	-1	-1	-1	0	-1	0	-1	0	-1	-1	-1	0	-1	-1
gUNC180267595	-1	0	-1	0	0	-1	-1	-1	0	0	-1	-1	-1	-1	-1	0	-1	-1	-1	-1	-1	0	-1	-1	-1	-1	-1	-1	0	-1	-1	-1	0	-1	-1	0	-1	-1	-1	0	0	-1	0	0	-1	-1	-1	-1	-1
gUNC1825459	-1	-1	-1	-1	-1	-1	-1	-1	0	0	-1	-1	-1	-1	-1	-1	0	-1	-1	-1	-1	-1	-1	-1	-1	-1	-1	-1	-1	-1	-1	-1	-1	-1	-1	-1	0	-1	-1	-1	-1	-1	-1	-1	0	-1	-1	-1	-1
gUNC18314611	0	1	-1	0	-1	0	0	1	0	-1	0	-1	-1	0	0	0	-1	0	1	-1	-1	-1	0	0	1	0	1	-1	-1	0	0	-1	0	0	0	0	0	0	1	-1	-1	-1	-1	0	-1	-1	0	-1	-1
gUNC18341997	0	-1	1	0	1	0	0	-1	0	1	0	1	1	0	0	0	1	0	-1	1	1	1	0	0	-1	0	-1	1	1	0	0	1	0	0	0	0	0	0	-1	1	1	1	1	0	1	1	0	1	1
gUNC18351165	0	1	-1	0	-1	0	0	1	0	-1	0	-1	-1	0	0	0	-1	0	1	-1	-1	-1	0	0	1	0	1	-1	-1	0	0	-1	0	0	0	0	0	0	1	-1	-1	-1	-1	0	-1	-1	0	-1	-1
gUNC18354348	0	1	-1	0	-1	0	0	1	0	-1	0	-1	-1	0	0	NA	-1	0	1	-1	-1	-1	0	NA	1	0	1	-1	-1	0	NA	-1	0	0	0	0	0	0	1	-1	-1	-1	-1	0	-1	-1	0	-1	-1
gUNC18360870	0	1	-1	0	-1	0	0	1	0	-1	0	-1	-1	0	0	0	-1	0	0	-1	-1	-1	0	0	1	0	1	-1	-1	0	0	-1	0	0	0	0	0	0	1	-1	0	-1	-1	0	-1	-1	1	-1	-1
gUNC18362711	0	1	-1	0	-1	-1	0	1	0	-1	0	-1	-1	NA	0	0	-1	0	0	-1	-1	-1	0	0	NA	0	1	-1	-1	0	0	-1	0	0	0	0	0	0	1	NA	0	-1	-1	0	-1	-1	1	-1	-1
gUNC18364309	0	1	-1	0	-1	-1	0	1	0	-1	0	-1	-1	0	0	0	-1	0	0	-1	-1	-1	0	0	1	0	1	-1	-1	0	0	-1	0	0	0	0	0	0	1	-1	0	-1	-1	0	-1	-1	1	-1	-1
gUNC18373564	0	1	-1	0	-1	-1	0	1	0	-1	0	-1	0	0	0	0	-1	0	0	-1	0	-1	0	0	1	0	1	-1	0	0	0	0	0	0	0	0	0	0	1	0	0	-1	-1	0	-1	-1	1	0	-1
gUNC18388911	0	-1	1	0	1	1	0	-1	0	1	0	1	0	0	0	0	1	0	0	1	0	1	0	0	-1	0	-1	1	0	0	0	0	0	0	0	0	0	0	-1	0	0	1	1	0	1	1	-1	0	1
gUNC18392975	0	-1	1	0	1	1	0	-1	0	1	0	1	0	0	0	0	1	0	0	1	0	1	0	0	-1	0	-1	1	0	0	0	0	0	0	0	0	0	0	-1	0	0	1	1	0	1	1	-1	0	1
gUNC18410315	0	-1	0	0	1	1	0	-1	0	1	0	1	0	0	0	0	1	0	0	1	0	1	0	0	-1	0	-1	1	0	0	0	0	0	0	0	0	0	0	-1	0	0	1	1	0	1	1	-1	0	1
gUNC18415706	0	1	0	0	-1	-1	0	1	0	-1	0	-1	0	0	0	0	-1	0	0	-1	0	-1	0	0	1	0	1	-1	-1	0	0	0	0	0	0	0	0	0	1	0	0	-1	-1	0	-1	-1	1	0	-1
gUNC18416724	0	-1	0	0	1	1	0	-1	0	1	0	1	0	0	0	0	1	0	0	1	0	1	0	0	-1	0	-1	1	1	0	0	0	0	0	0	0	0	0	-1	0	0	1	1	0	1	1	-1	0	1
gUNC18441203	0	1	-1	0	-1	-1	-1	1	-1	-1	-1	-1	0	0	-1	0	-1	-1	0	-1	0	-1	-1	0	1	-1	1	0	-1	0	-1	0	-1	-1	0	0	0	0	0	0	0	-1	-1	0	-1	-1	0	0	-1
gUNC18460813	0	-1	1	0	1	1	1	-1	1	1	1	1	0	0	1	0	1	1	0	1	0	1	1	0	-1	1	-1	0	1	0	1	0	1	1	0	0	0	0	0	NA	0	1	1	0	1	1	0	0	1
gUNC18539154	0	1	-1	0	-1	-1	-1	1	-1	-1	-1	-1	0	0	-1	0	-1	-1	0	-1	0	-1	-1	0	1	-1	1	0	-1	0	-1	0	-1	-1	0	0	0	0	0	0	0	-1	-1	0	-1	-1	0	0	-1
gUNC18583438	0	NA	-1	0	-1	-1	-1	NA	-1	-1	-1	-1	0	0	-1	0	-1	-1	0	-1	0	-1	-1	0	NA	-1	NA	0	-1	0	-1	0	-1	-1	0	0	0	0	0	0	0	-1	-1	0	-1	-1	0	0	-1
gUNC18679019	0	NA	-1	-1	-1	-1	-1	0	0	-1	-1	-1	0	-1	-1	0	0	-1	0	-1	0	-1	-1	-1	0	-1	0	0	-1	0	0	0	-1	-1	0	0	0	0	0	0	0	-1	-1	0	-1	-1	0	0	-1
gUNC18763912	0	-1	-1	-1	0	0	-1	-1	0	-1	-1	0	0	-1	-1	-1	NA	-1	0	-1	0	-1	0	-1	0	-1	0	0	0	0	0	0	-1	-1	0	0	0	0	0	-1	0	-1	-1	0	-1	-1	-1	0	-1
gUNC18782578	0	1	0	1	0	0	NA	1	0	1	1	1	0	1	0	1	NA	1	1	1	0	1	0	1	0	1	0	1	0	0	0	NA	1	1	1	0	1	0	0	1	1	1	1	0	1	1	1	0	NA
gUNC18805053	-1	-1	-1	-1	-1	0	0	-1	-1	-1	-1	NA	-1	-1	0	NA	0	-1	-1	-1	-1	NA	0	-1	NA	-1	0	-1	-1	0	NA	0	-1	-1	-1	0	-1	0	-1	-1	-1	-1	-1	0	-1	-1	-1	0	-1
gUNC18816027	-1	-1	-1	-1	-1	0	0	-1	-1	-1	-1	-1	-1	-1	0	0	0	-1	-1	-1	-1	-1	0	-1	0	-1	0	-1	-1	0	-1	0	-1	-1	-1	0	-1	0	NA	-1	-1	-1	-1	-1	-1	-1	-1	NA	-1
gUNC18849001	0	-1	0	-1	-1	0	0	-1	0	-1	-1	-1	-1	-1	0	0	0	-1	-1	-1	-1	-1	0	-1	0	-1	0	-1	-1	0	0	0	-1	-1	-1	0	-1	0	0	-1	-1	-1	-1	-1	-1	-1	-1	0	-1
gUNC1886404	-1	-1	-1	-1	-1	-1	-1	-1	0	NA	-1	0	-1	-1	-1	-1	0	-1	-1	-1	-1	0	-1	-1	-1	-1	-1	-1	-1	-1	-1	-1	0	-1	-1	-1	0	-1	-1	-1	-1	-1	-1	-1	NA	-1	-1	-1	0
gUNC18891368	0	-1	-1	-1	-1	-1	0	-1	0	-1	-1	-1	-1	-1	0	0	0	-1	-1	-1	-1	-1	0	0	0	-1	0	-1	-1	0	-1	-1	-1	-1	-1	NA	-1	0	-1	-1	0	-1	-1	-1	-1	0	-1	-1	-1
gUNC18894265	0	1	1	1	1	1	0	1	0	1	1	1	1	1	0	NA	0	1	1	1	1	1	0	0	0	1	0	1	1	0	1	1	1	1	1	NA	1	0	1	1	0	1	1	1	1	0	1	1	1
gUNC18918911	0	-1	-1	-1	-1	-1	-1	-1	0	-1	-1	-1	-1	-1	-1	0	0	-1	-1	-1	-1	-1	0	0	0	-1	0	-1	-1	0	-1	-1	-1	-1	-1	0	-1	0	-1	-1	0	-1	-1	-1	-1	0	-1	-1	-1
gUNC18953235	0	-1	-1	-1	-1	-1	0	-1	0	-1	-1	-1	-1	-1	0	0	0	0	-1	-1	-1	-1	NA	0	0	0	0	-1	-1	0	-1	-1	-1	-1	-1	-1	-1	0	-1	-1	0	-1	-1	-1	-1	0	-1	-1	-1
gUNC18984159	0	1	1	1	1	1	0	1	0	1	1	1	1	1	0	0	0	0	NA	1	1	1	0	0	0	0	NA	1	1	0	0	0	1	1	0	0	1	1	NA	0	0	1	1	1	1	0	1	1	1
gUNC18998019	0	1	0	1	0	-1	1	0	0	0	0	1	-1	1	1	NA	0	1	0	1	0	1	0	1	0	1	0	1	0	1	1	1	1	1	0	1	1	1	1	1	1	1	0	1	1	1	1	1	0
gUNC19001887	0	1	0	1	0	-1	1	0	0	0	0	1	-1	1	1	1	0	1	0	1	0	1	0	1	0	1	0	1	0	1	1	1	1	1	0	1	1	1	1	1	1	1	0	1	1	1	1	1	0
gUNC19067793	-1	-1	0	-1	NA	1	-1	0	-1	0	0	-1	1	-1	-1	NA	0	0	0	-1	NA	-1	-1	-1	0	0	0	-1	0	-1	-1	-1	-1	0	0	-1	-1	-1	-1	-1	-1	0	0	-1	-1	-1	-1	NA	0
gUNC19076846	-1	-1	0	-1	0	1	-1	0	-1	0	0	-1	1	-1	-1	NA	0	0	0	-1	0	-1	-1	-1	0	0	0	-1	0	-1	-1	-1	-1	0	0	-1	-1	-1	-1	-1	-1	0	0	-1	-1	-1	-1	-1	0
gUNC19096529	NA	-1	-1	-1	0	NA	-1	NA	NA	NA	-1	-1	NA	-1	-1	NA	NA	NA	0	-1	0	-1	-1	-1	NA	NA	0	-1	NA	-1	-1	-1	-1	NA	0	-1	-1	-1	-1	-1	-1	NA	0	-1	-1	-1	-1	-1	NA
gUNC19129775	0	1	1	1	1	0	1	1	0	0	1	1	0	1	1	0	0	0	0	1	0	1	1	1	0	NA	0	1	1	1	1	1	1	NA	0	1	1	1	1	1	1	NA	1	1	1	1	1	1	1
gUNC19149371	0	1	1	1	1	0	1	1	0	0	1	1	0	1	1	0	0	0	0	1	0	1	1	1	0	NA	0	1	1	1	1	1	1	NA	0	1	1	1	1	1	1	NA	1	1	1	1	1	1	1
gUNC1917999	-1	-1	-1	-1	-1	-1	-1	-1	0	NA	-1	0	-1	-1	-1	-1	0	-1	-1	-1	-1	0	-1	-1	-1	-1	-1	-1	-1	-1	-1	-1	0	-1	-1	-1	0	-1	-1	-1	-1	-1	-1	-1	NA	-1	-1	-1	0
gUNC19180554	0	-1	-1	-1	-1	0	-1	-1	0	0	-1	-1	0	-1	-1	0	0	-1	0	-1	0	-1	-1	-1	0	0	0	-1	-1	-1	-1	-1	-1	0	0	-1	-1	-1	-1	-1	-1	NA	-1	-1	-1	-1	-1	-1	-1
gUNC19229155	0	-1	0	1	1	NA	NA	1	0	-1	1	1	NA	1	1	0	0	1	NA	1	0	1	1	1	0	0	0	1	1	1	1	1	1	0	0	1	1	1	1	NA	1	-1	1	1	1	1	1	1	1
gUNC19233902	0	1	0	-1	-1	0	-1	-1	0	1	-1	-1	0	-1	-1	0	0	-1	0	-1	0	-1	-1	-1	0	0	0	-1	-1	-1	-1	-1	-1	0	0	-1	-1	-1	-1	0	-1	1	-1	-1	-1	-1	-1	-1	-1
gUNC19283369	0	0	0	-1	-1	-1	-1	-1	0	0	-1	-1	0	-1	-1	0	0	-1	0	-1	0	-1	-1	-1	0	0	0	-1	-1	-1	-1	-1	-1	0	0	0	-1	-1	-1	0	-1	NA	-1	0	0	-1	-1	-1	-1
gUNC19316474	-1	0	0	-1	-1	-1	-1	-1	0	0	-1	-1	0	-1	-1	0	0	-1	0	-1	0	-1	-1	-1	0	0	0	-1	-1	-1	-1	-1	-1	0	0	0	-1	-1	-1	0	-1	NA	-1	0	0	-1	-1	-1	-1
gUNC19331691	-1	0	0	-1	-1	-1	-1	-1	0	0	-1	-1	0	-1	-1	0	0	-1	0	-1	0	-1	-1	-1	0	0	0	-1	-1	-1	-1	-1	-1	0	0	0	-1	-1	-1	0	-1	NA	-1	0	0	-1	-1	-1	-1
gUNC19365952	-1	0	0	-1	-1	-1	-1	-1	0	0	-1	-1	0	-1	-1	0	-1	-1	0	-1	0	-1	-1	-1	0	-1	0	-1	-1	-1	-1	-1	-1	0	0	0	-1	-1	-1	0	-1	0	-1	0	0	-1	-1	-1	-1
gUNC19415639	-1	-1	0	-1	-1	-1	-1	-1	0	-1	-1	-1	0	-1	-1	0	0	-1	0	-1	0	-1	-1	-1	0	-1	0	-1	-1	0	-1	-1	-1	0	0	0	-1	0	-1	0	-1	0	-1	0	0	-1	-1	-1	-1
gUNC19435196	NA	NA	0	1	NA	NA	NA	0	0	0	NA	NA	0	NA	NA	NA	0	NA	0	NA	-1	NA	1	0	0	NA	0	NA	1	0	NA	0	NA	0	0	0	1	0	NA	0	NA	0	0	0	0	NA	1	1	1
gUNC19457326	-1	-1	0	-1	-1	-1	-1	0	0	0	-1	-1	0	-1	-1	0	0	-1	0	-1	0	-1	-1	0	0	-1	0	-1	-1	0	-1	0	-1	0	0	0	-1	0	-1	0	-1	0	0	0	0	-1	-1	-1	-1
gUNC19491427	-1	-1	0	-1	-1	-1	-1	-1	0	0	-1	-1	0	-1	-1	0	-1	-1	0	-1	-1	-1	-1	-1	0	-1	0	-1	-1	-1	-1	-1	-1	0	0	-1	-1	-1	-1	-1	-1	0	-1	-1	-1	-1	-1	-1	-1
gUNC19499155	-1	-1	0	-1	-1	-1	-1	0	0	0	-1	-1	0	-1	-1	0	0	-1	0	-1	0	-1	-1	0	0	0	0	-1	-1	0	-1	0	0	1	0	0	-1	0	-1	0	-1	1	0	0	0	-1	-1	-1	-1
gUNC19564238	-1	-1	0	-1	0	0	-1	0	0	0	-1	-1	0	-1	-1	0	0	0	0	-1	1	-1	-1	0	0	1	0	-1	0	0	-1	0	1	1	0	0	-1	0	-1	0	-1	1	0	0	0	-1	-1	0	-1
gUNC19658019	-1	-1	0	-1	0	0	-1	0	-1	0	-1	-1	-1	-1	-1	NA	0	0	-1	-1	1	-1	-1	0	0	1	-1	-1	0	0	-1	0	1	1	-1	0	-1	0	-1	0	-1	1	0	0	0	-1	-1	0	-1
gUNC19669267	-1	-1	0	-1	0	0	-1	0	-1	0	-1	-1	-1	-1	-1	0	NA	0	-1	-1	1	-1	-1	0	0	1	-1	-1	0	0	-1	0	0	1	-1	0	0	0	-1	0	-1	1	0	0	1	-1	-1	0	-1
gUNC19678833	-1	-1	0	-1	-1	0	-1	0	-1	0	-1	-1	-1	-1	-1	0	0	0	-1	-1	0	-1	-1	0	-1	0	-1	-1	-1	0	-1	0	0	1	-1	0	0	0	-1	0	-1	1	0	0	1	-1	-1	0	-1
gUNC19743088	NA	-1	NA	0	0	0	-1	0	NA	-1	NA	-1	-1	-1	-1	0	-1	0	-1	-1	NA	-1	-1	0	-1	0	-1	-1	0	-1	-1	0	-1	0	NA	0	-1	-1	0	0	-1	0	0	0	0	-1	0	-1	-1
gUNC19871311	0	1	1	1	0	0	1	0	1	1	0	1	1	1	1	0	1	1	1	1	NA	1	1	0	1	1	1	1	0	1	1	0	1	0	1	0	0	1	1	0	1	0	0	0	0	1	1	1	1
gUNC19880825	0	-1	-1	-1	0	0	-1	0	-1	-1	0	-1	-1	-1	-1	0	-1	-1	-1	-1	NA	-1	-1	0	-1	-1	-1	-1	0	-1	-1	0	-1	0	-1	0	0	-1	-1	0	-1	0	0	0	0	-1	-1	-1	-1
gUNC19907460	0	-1	0	-1	0	-1	-1	0	-1	-1	0	-1	-1	-1	-1	0	-1	-1	-1	-1	0	-1	-1	0	-1	-1	-1	-1	0	-1	-1	0	-1	0	-1	0	0	-1	0	0	-1	0	0	0	0	-1	0	0	-1
gUNC19922360	0	-1	0	-1	0	-1	-1	0	-1	-1	0	-1	-1	-1	-1	0	-1	-1	-1	-1	0	-1	-1	0	-1	-1	-1	-1	0	-1	-1	0	-1	0	-1	0	0	-1	0	0	-1	0	0	0	0	-1	0	0	-1
gUNC19974300	0	-1	0	-1	0	-1	-1	0	-1	-1	0	-1	-1	-1	-1	0	-1	-1	-1	-1	0	-1	-1	0	-1	-1	-1	-1	0	-1	-1	0	-1	0	-1	0	0	-1	0	0	-1	0	-1	0	0	-1	0	0	-1
gUNC19979260	0	-1	0	-1	0	-1	-1	0	-1	-1	0	-1	-1	-1	-1	0	-1	-1	-1	-1	0	-1	-1	0	-1	-1	-1	-1	0	-1	-1	-1	-1	0	-1	0	0	-1	0	-1	-1	0	-1	0	0	-1	0	0	-1
gUNC19985240	0	1	0	1	1	1	1	0	1	1	0	1	1	0	1	0	1	1	1	1	0	1	1	0	1	1	1	1	1	1	1	1	1	0	1	0	NA	1	0	1	1	0	1	0	NA	1	0	0	1
gUNC20028753	0	0	0	1	1	0	0	1	1	0	0	0	1	0	0	1	0	1	1	0	1	1	0	1	0	1	1	0	1	0	0	1	1	0	1	0	-1	1	-1	1	-1	0	1	0	-1	1	0	0	0
gUNC20056500	0	0	0	-1	-1	NA	0	-1	-1	0	0	0	-1	0	0	-1	0	-1	-1	0	-1	-1	0	-1	0	-1	-1	0	-1	0	0	-1	-1	0	-1	0	1	-1	1	-1	1	0	-1	0	1	-1	0	0	0
gUNC20057865	0	0	0	1	1	0	0	1	1	0	0	0	1	0	0	1	0	1	1	0	1	1	0	1	0	1	1	0	1	0	0	1	1	0	1	0	-1	1	-1	1	-1	0	1	0	-1	1	0	0	0
gUNC20068486	0	0	0	-1	-1	0	0	-1	-1	0	0	0	-1	0	0	-1	0	-1	-1	0	-1	-1	0	-1	0	-1	-1	0	-1	0	0	-1	-1	0	-1	0	1	-1	1	-1	1	0	-1	0	1	-1	0	0	0
gUNC20074772	0	0	0	-1	-1	0	0	-1	-1	0	0	0	-1	0	0	-1	0	-1	-1	0	-1	-1	0	-1	0	-1	-1	0	-1	0	0	-1	-1	0	-1	0	1	-1	1	-1	1	0	-1	0	1	-1	0	0	0
gUNC20087745	0	-1	0	-1	-1	0	0	-1	-1	0	0	0	-1	0	0	-1	0	-1	-1	0	-1	-1	0	-1	0	-1	-1	0	-1	0	0	-1	-1	0	-1	0	1	-1	1	-1	1	0	-1	0	1	-1	0	0	0
gUNC20114197	0	0	0	-1	-1	-1	0	-1	-1	0	0	-1	-1	-1	0	-1	0	-1	-1	-1	-1	0	0	-1	0	-1	-1	-1	-1	-1	-1	-1	-1	-1	-1	0	1	-1	0	-1	0	-1	-1	0	1	-1	0	-1	0
gUNC20154653	0	0	-1	-1	-1	-1	0	-1	-1	0	-1	-1	-1	-1	0	0	0	-1	-1	-1	-1	0	0	0	0	-1	-1	-1	-1	-1	-1	-1	-1	-1	-1	0	0	0	0	-1	0	-1	-1	0	1	-1	0	-1	0
gUNC20173504	0	0	-1	-1	-1	-1	0	-1	-1	0	-1	-1	-1	-1	0	0	0	-1	-1	-1	-1	0	0	0	0	-1	-1	-1	-1	-1	-1	-1	-1	-1	-1	0	0	0	0	-1	0	-1	-1	0	1	-1	0	-1	0
gUNC2018619	-1	0	-1	-1	-1	-1	-1	-1	-1	0	-1	-1	-1	-1	-1	-1	NA	-1	-1	-1	-1	-1	-1	-1	-1	-1	-1	-1	-1	-1	-1	-1	-1	-1	-1	-1	-1	-1	-1	0	-1	-1	-1	-1	-1	-1	-1	-1	-1
gUNC20211855	NA	NA	-1	-1	-1	-1	NA	-1	-1	-1	-1	-1	-1	-1	NA	0	0	-1	-1	-1	-1	NA	0	0	NA	-1	-1	-1	-1	-1	-1	-1	NA	-1	-1	-1	NA	NA	NA	-1	NA	-1	-1	-1	NA	-1	0	-1	NA
gUNC20231774	0	0	-1	-1	-1	-1	0	-1	-1	0	-1	-1	-1	-1	0	0	0	-1	-1	-1	-1	0	0	1	0	-1	-1	-1	-1	0	-1	0	0	-1	-1	1	0	1	0	0	1	-1	-1	0	1	-1	0	0	0
gUNC20310253	0	0	-1	-1	0	-1	-1	-1	0	0	-1	-1	-1	-1	-1	0	0	-1	-1	-1	-1	-1	-1	1	0	-1	-1	-1	0	0	-1	1	-1	0	-1	1	0	1	-1	0	0	-1	-1	1	0	-1	-1	0	-1
gUNC20319200	0	0	-1	-1	0	-1	NA	-1	0	0	-1	-1	-1	-1	-1	0	0	-1	-1	-1	-1	-1	-1	1	0	-1	-1	-1	0	0	-1	1	-1	0	-1	1	0	1	-1	0	0	-1	-1	1	0	-1	-1	0	NA
gUNC2032620	-1	0	-1	-1	-1	-1	-1	-1	-1	0	-1	-1	-1	-1	-1	-1	NA	-1	-1	-1	-1	-1	-1	-1	-1	-1	-1	-1	-1	-1	-1	-1	-1	-1	-1	-1	-1	-1	-1	0	-1	-1	-1	-1	-1	-1	-1	-1	-1
gUNC2036998	-1	0	-1	-1	-1	-1	-1	-1	-1	0	-1	-1	-1	-1	-1	-1	NA	-1	-1	-1	-1	-1	-1	-1	-1	-1	-1	-1	-1	-1	-1	-1	-1	-1	-1	-1	-1	-1	-1	NA	-1	-1	-1	-1	-1	-1	-1	-1	-1
gUNC20404978	-1	0	-1	-1	0	-1	-1	-1	0	0	-1	-1	0	-1	-1	0	-1	-1	0	0	-1	-1	-1	1	-1	-1	0	-1	1	-1	-1	0	1	-1	-1	0	0	1	-1	0	1	-1	-1	0	0	-1	-1	0	-1
gUNC2050462	-1	0	-1	-1	-1	-1	-1	-1	-1	0	-1	-1	-1	-1	-1	-1	NA	-1	-1	-1	-1	-1	-1	-1	-1	-1	-1	-1	-1	-1	-1	-1	-1	-1	-1	-1	-1	-1	-1	0	-1	-1	-1	-1	-1	-1	-1	-1	-1
gUNC20544708	-1	-1	-1	0	0	0	0	0	-1	-1	-1	-1	0	0	0	0	-1	0	-1	-1	-1	0	0	0	1	0	-1	-1	0	0	-1	-1	-1	0	-1	0	0	0	-1	-1	0	0	-1	-1	0	1	-1	-1	0
gUNC20565224	-1	-1	-1	1	0	0	0	0	-1	-1	-1	-1	0	0	0	0	-1	-1	-1	-1	-1	0	0	0	1	-1	-1	-1	0	0	-1	-1	0	0	-1	0	0	1	-1	-1	0	-1	-1	-1	0	1	-1	-1	0
gUNC20611323	-1	-1	-1	0	1	0	-1	0	-1	-1	-1	-1	0	0	-1	NA	-1	-1	-1	-1	-1	NA	0	0	1	-1	-1	-1	1	0	-1	-1	0	-1	-1	0	0	1	-1	-1	0	-1	-1	-1	0	1	-1	-1	0
gUNC2061568	-1	0	-1	-1	-1	-1	-1	-1	-1	0	-1	-1	-1	-1	-1	-1	NA	-1	-1	-1	-1	-1	-1	-1	-1	-1	-1	-1	-1	-1	-1	-1	-1	-1	-1	-1	-1	-1	-1	0	-1	-1	-1	-1	-1	-1	-1	-1	-1
gUNC20618458	-1	-1	-1	0	1	0	-1	0	-1	-1	-1	-1	0	0	-1	0	-1	-1	-1	-1	-1	0	0	1	1	-1	-1	-1	1	0	-1	-1	0	-1	-1	-1	-1	0	-1	-1	0	-1	-1	-1	-1	1	-1	-1	0
gUNC20635327	-1	-1	-1	0	1	0	-1	0	-1	-1	-1	-1	0	0	-1	0	0	-1	-1	-1	-1	0	0	1	1	-1	-1	-1	1	0	-1	-1	0	-1	-1	-1	-1	0	-1	-1	0	-1	-1	-1	-1	1	-1	-1	0
gUNC20783349	-1	1	1	1	0	1	1	1	0	1	1	1	1	1	1	1	0	1	1	1	1	0	1	0	-1	1	1	1	0	0	1	1	0	1	1	1	1	0	1	1	0	1	1	1	1	-1	1	1	1
gUNC20861929	-1	1	1	1	0	0	1	1	0	1	1	1	1	1	1	1	0	1	0	1	1	0	1	1	0	1	0	1	0	0	1	1	0	1	0	1	0	0	1	1	0	1	0	1	1	-1	1	1	1
gUNC21036689	-1	0	0	1	0	0	1	1	0	-1	0	0	1	1	1	1	0	1	0	0	1	1	1	1	0	1	1	0	1	0	1	1	0	0	1	1	0	-1	1	1	1	1	-1	1	0	0	1	1	0
gUNC21049668	-1	0	0	1	0	0	1	1	0	-1	0	0	1	1	1	1	0	1	0	0	1	1	1	1	0	1	1	0	1	0	1	1	0	0	1	1	0	-1	1	1	1	1	-1	1	0	0	1	1	0
gUNC21127581	-1	0	0	1	0	0	1	1	0	-1	0	0	1	1	1	1	0	1	0	0	1	1	1	1	0	1	1	0	1	0	0	1	0	0	1	1	0	-1	0	1	1	1	-1	1	0	-1	0	1	0
gUNC21143369	-1	-1	0	1	0	0	1	1	0	-1	0	0	1	1	1	1	0	1	0	0	1	1	1	1	0	1	1	0	1	0	0	1	0	0	1	1	0	0	0	1	1	1	-1	1	0	0	0	1	NA
gUNC21173187	0	0	0	1	0	0	1	1	0	-1	0	0	1	1	1	1	0	1	0	0	1	1	1	1	0	1	1	0	1	0	0	1	0	0	1	1	0	0	0	1	1	1	-1	1	0	0	0	1	0
gUNC21181993	0	0	0	1	0	0	1	1	0	-1	0	0	1	1	1	1	0	1	0	0	1	1	1	1	0	1	1	0	1	0	0	1	0	0	1	1	0	0	0	1	1	1	-1	1	0	0	0	1	0
gUNC21188452	0	0	0	0	0	0	1	1	0	-1	0	0	1	1	1	1	0	1	-1	0	1	1	1	1	0	1	0	0	1	0	0	1	-1	0	1	1	-1	0	0	1	1	1	-1	1	0	0	0	1	1
gUNC21203131	0	0	0	0	0	0	1	1	0	-1	0	0	1	1	1	1	0	1	-1	0	1	1	1	1	-1	1	0	0	1	0	0	1	-1	0	0	1	-1	0	0	1	0	1	-1	1	0	0	0	1	1
gUNC21262447	0	0	0	0	0	0	1	1	0	0	0	0	1	1	1	1	0	1	-1	0	1	1	1	1	-1	1	0	0	1	0	0	1	-1	0	0	1	-1	0	0	1	0	1	-1	1	0	0	0	1	1
gUNC21331337	0	0	0	1	0	0	0	1	0	0	0	1	1	1	1	1	-1	1	-1	1	1	1	0	1	0	1	0	1	1	0	0	1	-1	1	0	0	-1	0	0	1	0	1	0	0	-1	0	0	1	1
gUNC21407991	0	0	0	1	0	0	0	0	0	0	0	1	1	1	1	0	0	1	-1	1	1	1	0	0	0	1	0	1	1	1	0	1	-1	1	0	0	-1	1	0	1	1	1	0	0	-1	1	0	1	1
gUNC21437154	0	-1	0	1	0	-1	1	0	0	0	0	1	1	1	1	0	0	1	0	1	1	1	1	1	0	1	0	1	1	1	0	1	-1	1	1	0	-1	1	0	1	1	1	0	0	-1	1	0	1	1
gUNC21483137	-1	1	0	-1	-1	1	-1	0	-1	0	0	-1	-1	-1	-1	0	-1	-1	0	-1	-1	-1	-1	-1	0	-1	0	0	-1	-1	1	-1	1	-1	-1	-1	1	-1	1	-1	-1	-1	-1	-1	1	-1	0	0	NA
gUNC21555204	0	0	NA	NA	1	NA	NA	NA	NA	NA	NA	NA	NA	0	NA	NA	0	0	0	0	NA	1	NA	NA	-1	1	0	-1	NA	NA	-1	1	-1	NA	NA	NA	-1	NA	-1	1	-1	0	NA	NA	-1	NA	NA	0	0
gUNC21588734	0	0	0	1	1	0	1	-1	1	0	0	0	0	-1	1	-1	0	1	1	0	0	1	1	1	0	1	1	0	0	-1	0	1	-1	1	0	1	0	1	0	1	-1	1	1	1	-1	1	0	0	0
gUNC21595147	0	0	0	1	1	0	1	-1	1	0	0	0	0	-1	1	-1	0	1	1	0	0	1	1	1	0	1	1	0	0	-1	0	1	-1	1	0	1	0	1	0	1	-1	1	1	1	-1	1	0	0	0
gUNC21618575	0	0	0	-1	-1	0	-1	1	-1	0	0	1	0	1	-1	1	0	-1	-1	1	0	-1	-1	-1	0	-1	-1	0	0	1	1	-1	1	-1	0	-1	1	-1	1	-1	1	-1	-1	-1	1	-1	1	0	0
gUNC21656406	0	0	0	1	1	0	1	1	1	0	0	0	1	-1	1	1	0	1	1	1	1	1	1	1	0	1	1	0	1	-1	0	1	-1	1	0	1	0	1	0	1	-1	1	1	1	-1	1	0	0	NA
gUNC21687718	0	0	0	1	1	0	1	0	1	0	0	0	0	-1	1	0	0	1	1	1	0	1	1	1	0	1	1	0	0	-1	0	1	-1	1	0	1	0	1	0	1	-1	1	1	1	0	1	0	0	0
gUNC21764125	0	-1	0	-1	-1	0	-1	0	-1	0	0	0	0	1	-1	0	0	-1	-1	-1	0	-1	-1	-1	0	-1	-1	0	0	1	0	-1	1	-1	0	-1	0	-1	0	-1	1	-1	-1	0	0	-1	0	0	-1
gUNC21863243	0	1	0	1	1	0	1	-1	0	0	0	-1	0	-1	1	-1	0	1	0	0	0	1	1	0	0	1	0	0	0	1	1	0	0	1	-1	1	0	1	1	0	0	1	1	0	0	1	0	0	1
gUNC21886127	0	-1	0	-1	0	0	-1	0	0	0	0	1	0	1	0	0	0	-1	0	0	0	0	-1	0	0	-1	0	0	1	-1	-1	0	0	-1	1	-1	0	-1	-1	0	0	-1	-1	0	0	-1	0	0	-1
gUNC21973153	0	-1	0	-1	0	0	-1	-1	0	-1	-1	0	0	1	-1	-1	0	0	0	0	0	0	-1	-1	0	-1	0	-1	1	-1	-1	0	1	-1	0	-1	0	-1	-1	-1	1	0	-1	0	0	-1	0	-1	-1
gUNC21995304	0	-1	0	-1	0	0	-1	-1	0	-1	-1	0	0	1	-1	NA	0	-1	0	0	0	0	-1	-1	0	-1	0	-1	1	-1	-1	0	1	-1	0	-1	0	-1	-1	NA	1	0	-1	0	0	-1	0	NA	-1
gUNC22231083	-1	0	-1	-1	0	-1	-1	0	-1	0	-1	0	1	-1	-1	0	-1	-1	-1	0	1	0	-1	0	0	0	0	0	0	-1	-1	0	-1	0	0	1	0	0	-1	0	-1	0	0	1	0	-1	-1	0	0
gUNC22253770	-1	0	-1	-1	0	-1	-1	0	-1	0	-1	0	1	-1	-1	NA	-1	-1	0	0	1	0	-1	0	0	0	0	0	0	-1	-1	0	-1	0	0	1	0	0	-1	0	-1	0	0	1	0	-1	-1	0	0
gUNC22259812	-1	0	-1	-1	0	-1	-1	0	-1	0	-1	0	1	-1	-1	NA	-1	-1	0	0	1	0	-1	0	0	NA	NA	0	0	-1	-1	0	-1	0	0	1	0	0	-1	0	-1	0	0	1	0	-1	-1	NA	0
gUNC22295480	-1	0	-1	-1	0	-1	-1	0	-1	0	-1	0	1	-1	-1	0	-1	-1	-1	0	1	0	-1	0	0	0	0	0	0	-1	-1	0	-1	0	0	1	0	0	-1	0	-1	0	0	1	0	-1	-1	0	1
gUNC22435647	0	0	-1	-1	0	-1	-1	0	0	-1	-1	-1	0	-1	-1	0	0	-1	-1	-1	-1	-1	-1	0	-1	-1	-1	-1	-1	-1	-1	0	-1	0	-1	0	-1	0	-1	0	-1	0	0	NA	-1	-1	-1	-1	0
gUNC2246604	-1	0	-1	-1	-1	-1	-1	-1	-1	0	-1	-1	-1	-1	-1	-1	NA	-1	-1	-1	-1	-1	-1	-1	0	-1	-1	-1	-1	-1	-1	0	-1	-1	-1	-1	-1	-1	-1	-1	-1	-1	-1	-1	-1	-1	-1	0	-1
gUNC22498496	0	0	1	1	0	1	1	1	0	1	1	1	0	1	1	1	0	1	1	1	1	1	1	0	1	1	1	1	1	1	1	0	1	0	1	0	1	0	1	0	1	0	0	NA	1	1	1	1	0
gUNC22503041	0	0	1	1	0	1	1	1	0	1	1	1	0	1	1	1	0	1	1	1	1	1	1	0	1	1	1	1	1	1	1	0	1	0	1	0	1	0	1	0	1	0	0	NA	1	1	1	1	0
gUNC22511004	0	0	1	1	0	1	1	1	0	1	1	1	0	1	1	1	0	1	1	1	1	1	1	0	1	1	1	1	1	1	1	0	1	0	1	0	1	0	1	0	1	0	0	NA	1	1	1	1	0
gUNC22520992	0	0	1	1	0	1	1	1	0	1	1	1	0	1	1	1	0	1	1	1	1	1	1	0	1	1	1	1	1	1	1	0	1	0	1	0	1	0	1	0	1	0	0	NA	1	1	1	1	0
gUNC22596735	-1	-1	-1	-1	0	0	-1	-1	-1	-1	-1	-1	0	-1	-1	-1	-1	-1	0	-1	-1	-1	-1	0	-1	-1	-1	-1	-1	-1	-1	-1	0	0	-1	0	-1	0	0	-1	-1	0	0	NA	-1	-1	0	-1	0
gUNC22762880	-1	-1	-1	-1	0	-1	-1	0	-1	-1	-1	-1	0	-1	-1	0	-1	-1	0	-1	-1	-1	-1	0	-1	-1	0	-1	0	-1	-1	-1	0	-1	-1	0	-1	0	0	-1	-1	-1	0	0	-1	-1	0	-1	-1
gUNC22804107	-1	-1	-1	-1	0	-1	-1	-1	-1	-1	-1	-1	0	-1	-1	-1	-1	-1	0	-1	-1	-1	-1	0	-1	-1	0	-1	0	-1	-1	-1	0	-1	-1	0	-1	-1	0	0	-1	-1	0	0	-1	-1	0	0	-1
gUNC22834369	-1	-1	-1	-1	0	-1	-1	-1	-1	-1	-1	-1	0	-1	-1	-1	-1	-1	0	-1	-1	-1	-1	0	-1	-1	0	-1	0	-1	-1	-1	0	-1	-1	0	-1	-1	0	0	-1	-1	0	0	-1	-1	0	0	-1
gUNC22897493	-1	-1	-1	-1	-1	-1	-1	-1	-1	-1	-1	-1	-1	-1	0	-1	-1	-1	-1	-1	-1	-1	0	0	-1	-1	-1	-1	-1	-1	-1	-1	-1	-1	-1	-1	0	-1	0	0	-1	-1	NA	-1	-1	-1	0	0	0
gUNC23052513	-1	-1	-1	-1	-1	-1	-1	-1	-1	-1	-1	-1	-1	-1	0	-1	-1	-1	-1	-1	-1	0	0	-1	-1	-1	-1	-1	-1	-1	-1	-1	-1	-1	-1	-1	0	-1	-1	0	-1	-1	NA	-1	0	-1	-1	0	0
gUNC23160099	-1	-1	-1	-1	-1	-1	0	-1	0	-1	-1	0	-1	-1	0	-1	0	0	-1	-1	-1	0	0	-1	0	0	-1	0	-1	-1	0	0	0	0	-1	-1	-1	-1	NA	0	-1	0	0	-1	-1	-1	NA	0	-1
gUNC23185084	-1	-1	-1	-1	-1	-1	0	-1	0	-1	-1	0	-1	-1	0	NA	0	0	-1	-1	-1	0	0	-1	0	0	-1	0	-1	-1	0	0	0	0	-1	-1	-1	-1	NA	0	-1	0	0	-1	-1	-1	NA	0	-1
gUNC23239183	0	1	1	0	1	1	-1	0	0	1	1	0	1	1	-1	0	0	0	0	1	1	0	-1	0	0	0	1	0	0	1	1	-1	0	0	1	1	1	1	0	0	1	0	0	1	0	0	0	-1	0
gUNC23344507	0	-1	-1	0	0	-1	1	NA	NA	-1	-1	0	-1	-1	1	NA	NA	0	0	0	-1	1	1	NA	NA	0	-1	-1	NA	-1	0	1	0	0	-1	-1	-1	0	-1	NA	-1	0	0	-1	0	0	-1	1	NA
gUNC23356997	0	-1	-1	0	0	-1	1	0	1	-1	-1	0	-1	-1	1	0	0	-1	0	0	-1	0	1	0	0	-1	-1	-1	0	-1	0	1	0	-1	-1	-1	-1	0	-1	0	-1	-1	0	-1	0	0	-1	1	0
gUNC23416873	0	1	1	0	0	0	-1	0	-1	1	1	0	1	1	-1	0	0	1	0	0	1	1	-1	0	0	1	1	1	0	1	0	-1	0	1	1	1	1	1	1	0	1	1	0	1	0	-1	1	-1	0
gUNC23426946	0	-1	-1	0	NA	0	1	0	1	-1	-1	0	-1	-1	1	0	0	-1	0	0	-1	-1	1	0	0	-1	-1	-1	0	-1	0	1	0	-1	-1	-1	-1	-1	-1	0	-1	-1	0	-1	0	1	-1	1	NA
gUNC23442164	0	1	1	0	0	0	-1	0	-1	1	1	0	1	1	-1	0	0	1	0	0	1	1	-1	0	0	1	1	1	0	1	0	-1	0	1	1	1	1	1	1	0	1	1	0	1	0	-1	1	-1	0
gUNC23451745	0	-1	-1	0	0	NA	NA	NA	NA	-1	-1	NA	-1	-1	1	NA	NA	-1	0	NA	-1	-1	1	NA	NA	-1	-1	-1	0	-1	NA	1	0	-1	-1	-1	-1	-1	-1	NA	-1	-1	0	-1	NA	1	-1	NA	NA
gUNC2346376	-1	0	-1	0	-1	-1	-1	0	-1	0	-1	-1	-1	-1	-1	0	0	-1	-1	0	-1	-1	-1	0	0	-1	-1	-1	-1	-1	0	0	-1	-1	-1	-1	-1	-1	-1	-1	-1	-1	-1	-1	-1	-1	-1	0	-1
gUNC23480731	0	1	1	0	0	0	-1	0	-1	1	1	0	1	1	-1	0	0	1	0	0	1	1	-1	0	0	1	1	1	0	1	0	-1	0	1	1	1	1	1	1	0	1	1	0	1	0	-1	1	-1	0
gUNC23488534	0	1	1	0	0	0	-1	0	-1	1	1	0	1	1	-1	0	0	1	0	0	1	1	-1	0	0	1	1	1	0	1	0	-1	0	1	1	1	0	1	1	0	1	1	0	1	0	-1	1	-1	0
gUNC235488	-1	-1	0	-1	0	0	0	-1	-1	-1	-1	0	-1	0	0	-1	-1	0	1	0	0	1	0	-1	0	0	-1	0	0	0	-1	0	-1	0	0	0	0	1	-1	-1	0	-1	-1	-1	0	-1	-1	1	-1
gUNC23615997	-1	-1	0	-1	-1	NA	-1	-1	-1	-1	0	0	-1	-1	0	-1	0	0	-1	0	-1	0	0	-1	-1	-1	-1	0	-1	0	0	-1	-1	-1	-1	-1	0	0	NA	0	-1	-1	-1	-1	0	-1	0	0	0
gUNC23656406	-1	-1	0	-1	-1	1	-1	-1	-1	-1	0	0	-1	-1	0	0	-1	0	-1	0	-1	0	0	-1	-1	-1	-1	0	-1	0	0	0	-1	-1	-1	-1	0	0	1	0	-1	-1	-1	-1	0	-1	0	0	0
gUNC23672654	-1	-1	0	-1	0	1	-1	-1	-1	-1	0	0	-1	-1	0	0	-1	0	-1	0	-1	0	0	-1	-1	-1	-1	0	-1	0	0	0	-1	-1	-1	-1	0	0	1	0	-1	-1	-1	0	0	-1	0	0	0
gUNC23691418	-1	-1	0	-1	0	1	-1	-1	-1	-1	0	0	-1	-1	0	0	-1	0	-1	0	-1	0	0	-1	-1	-1	-1	0	-1	0	0	0	-1	-1	-1	-1	0	0	1	0	-1	-1	-1	0	0	-1	0	0	0
gUNC23744181	0	0	1	1	0	1	1	1	0	1	1	1	0	1	0	0	1	0	1	1	0	0	0	0	1	1	1	1	0	1	1	0	1	1	1	0	0	1	0	0	1	1	1	-1	0	0	1	0	-1
gUNC23753243	0	0	-1	-1	0	-1	-1	-1	0	-1	-1	-1	0	-1	0	0	-1	0	-1	-1	0	0	0	0	-1	-1	-1	-1	0	-1	-1	0	-1	-1	-1	0	0	-1	0	0	-1	-1	-1	1	0	0	-1	0	1
gUNC23755603	0	0	-1	-1	0	-1	-1	-1	0	-1	-1	-1	0	-1	0	0	-1	0	-1	-1	0	0	0	0	-1	-1	-1	-1	0	-1	-1	0	-1	-1	-1	0	0	-1	0	0	-1	-1	-1	1	0	0	-1	0	1
gUNC23844920	-1	0	-1	-1	0	-1	-1	0	-1	-1	-1	-1	0	0	-1	0	-1	-1	0	-1	0	-1	-1	0	-1	-1	-1	-1	0	-1	-1	0	-1	-1	-1	-1	0	-1	-1	0	0	-1	-1	0	0	0	-1	0	0
gUNC23870122	-1	0	-1	-1	0	-1	-1	0	-1	-1	-1	-1	0	0	-1	0	-1	-1	0	-1	0	-1	-1	0	-1	-1	-1	-1	0	-1	-1	0	-1	-1	-1	-1	0	-1	-1	0	0	-1	-1	0	0	0	-1	0	0
gUNC23942894	-1	0	0	-1	0	-1	-1	0	-1	-1	0	-1	0	0	0	0	-1	0	1	-1	0	-1	0	0	-1	-1	0	-1	0	0	-1	NA	-1	-1	0	-1	0	-1	0	0	-1	-1	-1	0	0	0	-1	0	NA
gUNC23963985	-1	0	-1	-1	0	-1	-1	-1	-1	-1	-1	-1	0	0	0	-1	-1	0	1	-1	0	-1	0	-1	-1	-1	0	-1	0	-1	-1	-1	-1	-1	0	-1	0	-1	0	-1	-1	-1	-1	0	0	0	-1	-1	0
gUNC24075003	-1	0	-1	-1	-1	-1	-1	-1	-1	-1	-1	-1	0	-1	0	-1	-1	0	-1	-1	0	1	0	-1	-1	-1	-1	-1	0	-1	-1	-1	-1	0	-1	-1	-1	-1	0	-1	-1	-1	-1	-1	-1	-1	-1	-1	0
gUNC24127435	-1	0	-1	-1	0	-1	0	-1	NA	-1	-1	0	1	0	-1	-1	NA	-1	-1	-1	0	1	-1	-1	-1	-1	-1	0	1	-1	-1	-1	-1	0	-1	-1	-1	-1	-1	-1	-1	-1	0	-1	0	-1	-1	-1	-1
gUNC24147801	-1	0	-1	-1	0	-1	0	-1	-1	-1	-1	0	NA	0	-1	-1	-1	-1	-1	-1	0	0	-1	-1	-1	-1	-1	0	NA	-1	-1	-1	-1	0	-1	-1	-1	-1	-1	-1	-1	-1	0	-1	0	-1	-1	-1	-1
gUNC2415435	0	0	0	0	1	1	0	-1	0	0	0	1	1	1	1	-1	0	1	1	0	1	0	0	-1	0	1	1	0	1	1	0	-1	0	1	1	1	1	1	0	-1	0	1	-1	1	1	1	1	-1	1
gUNC2415693	0	0	0	0	1	1	0	-1	0	0	0	1	1	1	1	-1	0	1	1	0	1	0	0	-1	0	1	1	0	1	1	0	-1	0	1	1	1	1	1	0	-1	0	1	-1	1	1	1	1	-1	1
gUNC24163200	-1	0	-1	-1	0	-1	0	-1	-1	-1	-1	0	NA	0	-1	-1	-1	-1	-1	-1	0	0	-1	-1	-1	-1	-1	0	NA	-1	-1	-1	-1	0	-1	-1	-1	-1	-1	-1	-1	-1	0	-1	0	-1	-1	-1	-1
gUNC24181673	-1	0	-1	-1	0	-1	0	-1	-1	-1	-1	0	0	0	-1	-1	-1	-1	-1	-1	0	0	-1	-1	-1	-1	-1	0	NA	-1	-1	-1	-1	0	-1	-1	-1	-1	-1	-1	-1	-1	-1	-1	0	-1	-1	-1	-1
gUNC24187331	-1	0	-1	-1	0	-1	0	-1	-1	-1	-1	0	0	0	-1	-1	-1	-1	-1	-1	0	0	-1	-1	-1	-1	-1	0	NA	-1	-1	-1	-1	0	-1	-1	-1	-1	-1	-1	-1	-1	-1	-1	0	-1	-1	-1	-1
gUNC2420778	0	0	0	0	0	-1	0	1	0	0	0	-1	0	-1	-1	1	0	0	-1	0	0	0	0	1	0	0	-1	0	0	-1	0	1	0	-1	-1	-1	-1	-1	0	1	0	0	1	0	-1	-1	-1	1	-1
gUNC2421003	0	0	0	0	0	-1	0	1	0	0	0	-1	0	-1	-1	1	0	0	-1	0	0	0	0	1	0	0	-1	0	0	-1	0	1	0	-1	-1	-1	-1	-1	0	1	0	0	1	0	-1	-1	-1	1	-1
gUNC24217533	-1	0	-1	-1	0	-1	0	-1	-1	-1	-1	0	0	0	-1	-1	-1	-1	-1	-1	0	0	-1	-1	-1	-1	-1	0	NA	-1	-1	-1	-1	0	-1	-1	-1	-1	-1	-1	-1	-1	-1	-1	0	-1	-1	-1	-1
gUNC24222973	-1	0	-1	-1	0	-1	0	-1	-1	-1	-1	0	0	0	-1	-1	-1	-1	-1	-1	0	0	-1	-1	-1	-1	-1	0	NA	-1	-1	-1	-1	0	-1	-1	-1	-1	-1	-1	-1	-1	-1	-1	0	-1	-1	-1	-1
gUNC24270800	-1	0	-1	-1	0	-1	-1	-1	-1	-1	-1	0	0	0	-1	-1	-1	-1	-1	-1	0	0	-1	-1	-1	-1	-1	0	NA	-1	-1	-1	-1	0	-1	-1	-1	-1	-1	-1	-1	-1	-1	-1	0	-1	-1	-1	-1
gUNC2431585	0	0	0	0	0	1	1	-1	0	0	0	1	0	1	1	NA	0	0	1	0	0	0	1	-1	0	0	1	0	NA	1	0	0	0	1	1	1	1	1	0	-1	0	0	-1	0	1	1	1	0	1
gUNC24330859	-1	0	-1	-1	0	-1	0	-1	0	-1	-1	0	0	0	0	-1	-1	0	-1	-1	0	0	0	-1	-1	-1	-1	0	NA	-1	-1	-1	-1	NA	-1	-1	-1	-1	0	-1	-1	-1	-1	-1	0	-1	-1	-1	0
gUNC24342447	-1	NA	-1	-1	0	-1	0	-1	NA	-1	-1	0	0	0	0	NA	-1	NA	-1	-1	0	0	0	-1	-1	-1	-1	0	NA	-1	-1	-1	-1	NA	-1	-1	-1	-1	0	-1	-1	-1	-1	-1	0	-1	-1	-1	NA
gUNC2444978	0	0	0	1	0	-1	0	1	0	-1	0	-1	0	-1	0	1	0	0	-1	-1	0	0	-1	1	0	0	-1	-1	0	-1	-1	0	0	-1	-1	-1	-1	-1	0	1	0	0	0	0	-1	-1	-1	0	-1
gUNC2448897	0	0	0	1	0	-1	0	1	0	-1	0	-1	0	-1	0	1	0	0	-1	-1	0	0	-1	1	0	0	-1	-1	0	-1	-1	0	0	-1	-1	-1	-1	-1	0	1	0	0	0	0	-1	-1	-1	0	-1
gUNC24499718	-1	0	-1	-1	0	-1	-1	0	-1	-1	-1	0	0	0	-1	-1	-1	0	-1	-1	-1	0	-1	0	-1	0	-1	0	-1	-1	-1	-1	-1	0	-1	-1	-1	-1	-1	-1	-1	0	-1	0	0	-1	-1	-1	-1
gUNC24504278	-1	0	-1	-1	NA	-1	-1	0	-1	-1	-1	0	0	0	-1	-1	-1	0	-1	-1	-1	NA	-1	0	-1	0	-1	0	-1	-1	-1	-1	-1	0	-1	-1	-1	-1	-1	-1	-1	0	-1	0	0	-1	-1	-1	-1
gUNC24512084	-1	0	-1	-1	0	-1	-1	0	-1	-1	-1	0	0	0	-1	-1	-1	0	-1	-1	0	0	-1	0	-1	0	-1	0	0	-1	-1	-1	-1	0	-1	-1	-1	-1	-1	-1	-1	0	-1	0	0	-1	-1	-1	-1
gUNC24537393	-1	0	-1	-1	0	-1	-1	0	-1	-1	-1	0	0	0	-1	NA	-1	0	-1	-1	0	NA	-1	0	-1	0	-1	0	0	-1	-1	-1	-1	-1	-1	-1	-1	-1	-1	NA	-1	0	-1	0	0	-1	-1	-1	-1
gUNC2453835	0	0	0	1	0	-1	0	1	0	-1	0	-1	0	-1	0	1	0	0	-1	-1	0	0	-1	1	0	0	-1	-1	0	-1	-1	0	0	-1	-1	-1	-1	-1	0	1	0	0	0	0	-1	-1	-1	0	-1
gUNC2456861	0	0	0	1	0	-1	0	1	0	-1	0	-1	0	-1	0	1	0	NA	-1	-1	0	0	-1	1	NA	0	-1	-1	0	-1	-1	0	0	-1	-1	-1	-1	-1	0	1	0	0	0	0	-1	-1	-1	0	-1
gUNC2457020	0	0	0	-1	0	1	0	-1	0	1	0	1	0	1	0	-1	0	0	1	1	0	0	1	-1	0	0	1	1	0	1	1	0	0	1	1	1	1	1	0	-1	0	0	0	0	1	1	1	0	1
gUNC24577376	-1	0	-1	-1	0	0	-1	0	-1	-1	-1	1	0	0	-1	-1	-1	0	-1	1	0	0	-1	0	-1	0	-1	1	0	-1	0	-1	-1	-1	-1	-1	-1	-1	0	0	-1	0	-1	0	0	-1	0	-1	-1
gUNC24596365	-1	0	-1	-1	0	0	-1	0	-1	-1	-1	1	0	0	-1	-1	-1	0	-1	1	0	0	-1	0	-1	0	-1	1	0	-1	0	-1	-1	-1	-1	-1	-1	-1	0	0	-1	0	-1	0	0	-1	0	-1	-1
gUNC2460751	0	0	0	-1	NA	1	0	NA	0	1	0	1	0	1	0	NA	0	0	1	1	NA	0	1	-1	NA	0	1	1	NA	1	1	0	0	1	1	1	1	1	0	-1	NA	0	0	0	1	1	1	0	1
gUNC24608070	-1	0	0	-1	0	0	0	0	0	-1	-1	0	-1	-1	0	-1	-1	0	-1	0	0	0	-1	0	-1	-1	-1	0	0	-1	0	-1	-1	0	-1	-1	-1	-1	NA	0	-1	0	0	0	0	-1	0	-1	-1
gUNC24672839	-1	0	0	-1	0	0	0	0	0	-1	-1	0	-1	1	0	NA	-1	0	-1	0	0	0	-1	1	-1	0	-1	0	0	-1	-1	0	-1	0	-1	0	-1	-1	0	1	-1	0	0	0	0	0	-1	1	-1
gUNC24681366	-1	0	0	-1	0	0	0	1	0	-1	-1	0	-1	1	0	0	-1	0	-1	0	0	0	-1	1	-1	0	-1	0	0	-1	-1	0	-1	0	-1	0	-1	-1	0	1	-1	0	0	0	0	0	-1	1	-1
gUNC24780695	-1	0	0	-1	0	0	NA	1	0	0	-1	0	-1	1	0	NA	0	0	-1	0	0	0	-1	1	0	0	-1	0	0	-1	-1	0	-1	0	-1	0	0	-1	0	1	-1	0	-1	0	1	0	-1	1	-1
gUNC24819031	-1	0	0	-1	0	0	0	1	0	0	-1	0	-1	1	0	0	0	0	-1	0	0	0	-1	1	0	0	-1	0	0	-1	-1	0	-1	0	-1	0	0	-1	0	1	-1	0	-1	0	1	0	-1	1	-1
gUNC24832518	-1	0	0	-1	0	0	0	1	0	0	-1	0	-1	1	0	0	0	0	-1	0	0	0	-1	1	0	0	-1	0	0	-1	-1	0	-1	0	-1	0	0	-1	0	1	-1	0	-1	0	1	0	-1	1	-1
gUNC24849331	-1	0	0	-1	0	0	0	1	0	0	-1	0	-1	1	0	0	0	0	-1	0	0	0	-1	1	0	0	-1	0	0	-1	-1	0	-1	0	-1	0	0	-1	0	1	-1	0	-1	0	1	-1	-1	1	-1
gUNC24882117	-1	0	0	-1	0	0	0	1	0	0	-1	0	-1	1	0	0	0	0	-1	-1	0	0	-1	1	0	0	-1	0	0	-1	-1	0	-1	0	-1	0	0	-1	0	0	-1	0	-1	0	1	-1	-1	0	-1
gUNC24917017	-1	0	0	0	1	1	0	0	0	0	0	0	-1	1	0	0	0	0	-1	-1	0	0	-1	-1	0	0	-1	0	1	-1	-1	-1	-1	0	-1	0	0	-1	0	-1	-1	0	-1	0	1	-1	-1	-1	-1
gUNC24934543	-1	0	0	0	1	1	0	0	0	0	0	0	-1	1	0	0	0	0	-1	-1	0	0	-1	-1	0	0	-1	0	1	-1	-1	-1	-1	0	-1	0	0	-1	0	-1	-1	0	-1	0	1	-1	-1	-1	-1
gUNC24956990	0	1	1	1	1	1	1	1	0	1	1	1	0	1	1	1	1	1	1	1	1	0	1	1	1	1	1	1	0	1	0	1	0	1	1	1	1	1	0	1	1	1	1	1	0	0	0	1	1
gUNC24975925	0	1	1	1	1	1	1	1	0	1	1	1	0	1	1	1	1	1	1	1	1	0	1	1	1	1	1	1	0	1	0	1	0	1	1	1	1	1	0	1	1	1	1	1	0	0	0	1	NA
gUNC24984364	0	1	1	1	1	1	1	1	0	1	1	1	0	1	1	1	1	1	1	1	1	0	1	1	1	1	1	1	0	1	0	1	0	1	1	1	1	1	0	1	1	1	1	1	0	0	0	1	1
gUNC25015950	0	1	1	1	1	1	0	1	0	1	1	1	0	1	0	1	1	1	1	1	1	0	1	1	1	1	1	1	0	1	0	1	0	1	1	1	1	1	0	1	1	1	1	1	0	0	0	1	1
gUNC25076351	NA	-1	NA	-1	-1	-1	NA	NA	NA	-1	-1	NA	0	-1	NA	NA	NA	NA	NA	NA	-1	0	-1	-1	NA	-1	-1	NA	0	NA	0	NA	0	-1	-1	-1	-1	NA	0	-1	-1	-1	-1	-1	0	0	0	0	NA
gUNC25170555	-1	-1	-1	-1	-1	-1	-1	-1	-1	-1	-1	-1	0	-1	-1	-1	-1	-1	-1	-1	-1	-1	-1	-1	-1	-1	-1	-1	0	-1	-1	0	0	-1	-1	-1	-1	-1	-1	-1	-1	-1	-1	-1	-1	0	-1	0	-1
gUNC25211868	-1	-1	-1	-1	-1	-1	-1	-1	-1	-1	-1	-1	0	-1	-1	NA	-1	-1	-1	-1	-1	-1	-1	-1	-1	-1	-1	-1	0	-1	-1	-1	0	-1	-1	-1	-1	-1	-1	-1	-1	-1	-1	-1	-1	0	-1	-1	-1
gUNC25259254	-1	-1	-1	-1	-1	-1	-1	-1	-1	-1	-1	-1	0	-1	-1	-1	-1	-1	-1	-1	-1	-1	-1	-1	-1	-1	-1	-1	0	-1	-1	-1	0	-1	-1	-1	-1	-1	-1	-1	-1	-1	-1	-1	-1	0	-1	-1	-1
gUNC25304323	0	-1	-1	-1	-1	-1	-1	-1	-1	-1	-1	-1	0	-1	-1	-1	-1	-1	-1	-1	-1	-1	-1	-1	-1	-1	-1	-1	0	-1	-1	-1	0	-1	-1	-1	-1	-1	-1	-1	-1	-1	-1	-1	-1	-1	-1	-1	-1
gUNC25323624	0	-1	-1	-1	-1	-1	-1	-1	-1	-1	-1	-1	0	-1	-1	-1	-1	-1	-1	-1	-1	-1	-1	-1	-1	-1	-1	-1	-1	-1	-1	-1	0	-1	-1	-1	-1	-1	-1	-1	-1	-1	-1	-1	-1	-1	-1	-1	-1
gUNC25385155	0	1	1	1	1	1	1	1	1	1	1	1	0	1	1	1	1	1	1	1	1	1	1	1	1	1	1	1	1	1	1	1	0	1	1	1	1	1	1	1	1	1	1	1	1	1	1	1	1
gUNC25446659	0	1	1	1	1	1	1	1	1	1	1	1	0	1	1	1	1	1	1	1	1	1	1	1	1	1	1	1	1	1	1	1	1	1	1	1	1	1	1	1	1	1	0	1	1	1	1	1	1
gUNC25467848	0	-1	-1	-1	-1	-1	-1	-1	-1	-1	-1	-1	0	-1	-1	-1	-1	-1	-1	-1	-1	-1	-1	-1	-1	-1	-1	-1	-1	-1	-1	-1	-1	-1	-1	-1	-1	-1	-1	-1	-1	-1	0	-1	-1	-1	-1	-1	-1
gUNC258775	-1	-1	1	0	0	0	1	-1	-1	0	0	0	-1	0	0	-1	-1	0	1	0	0	1	0	-1	NA	0	0	0	0	0	-1	NA	0	0	0	1	0	1	-1	-1	NA	-1	-1	-1	1	-1	-1	NA	1
gUNC26224459	0	1	1	1	1	1	1	1	0	1	1	1	1	1	1	1	1	1	1	1	1	1	1	1	1	1	1	1	1	0	1	0	1	1	1	1	1	1	1	0	1	1	1	1	1	1	1	0	1
gUNC26237218	0	1	1	1	1	1	1	1	0	1	1	1	1	1	0	1	1	1	1	1	1	1	1	1	1	1	1	1	1	0	1	0	1	1	1	1	1	1	1	0	0	1	1	1	1	0	1	0	1
gUNC26285827	-1	0	-1	-1	0	-1	0	-1	-1	1	-1	-1	-1	0	0	-1	0	-1	-1	-1	0	0	0	-1	0	-1	0	-1	-1	-1	0	-1	0	-1	-1	-1	0	-1	0	-1	-1	-1	-1	-1	-1	-1	-1	-1	0
gUNC26550897	-1	1	-1	0	-1	-1	0	0	-1	1	-1	-1	-1	-1	0	0	-1	-1	-1	-1	-1	1	0	-1	-1	0	0	-1	-1	-1	0	-1	-1	-1	-1	0	0	-1	0	-1	-1	0	0	-1	0	-1	-1	-1	NA
gUNC26593370	-1	0	-1	0	-1	0	0	0	-1	0	-1	-1	-1	0	0	0	-1	-1	-1	-1	-1	1	0	-1	-1	0	-1	-1	-1	-1	0	-1	0	-1	-1	0	-1	-1	0	-1	-1	0	0	-1	0	-1	-1	-1	0
gUNC26676774	-1	0	0	-1	1	0	0	0	0	0	0	1	1	0	0	0	0	1	1	1	1	0	0	1	0	0	1	1	1	1	0	0	1	1	1	1	1	1	0	0	1	1	1	1	1	1	0	1	NA
gUNC26676796	-1	0	0	-1	1	0	0	0	0	0	0	1	1	0	0	0	0	1	1	1	1	0	0	1	0	0	1	1	1	1	0	0	1	1	1	1	1	1	0	NA	1	1	1	1	1	1	0	1	NA
gUNC26686315b	-1	0	0	-1	1	0	0	0	0	0	0	1	1	0	0	0	0	1	1	1	1	0	0	1	0	0	1	1	1	1	0	0	1	1	1	1	1	1	0	0	1	1	1	1	1	1	0	1	0
gUNC26814644	-1	0	0	0	1	1	1	0	0	0	0	1	0	1	1	NA	1	1	1	1	1	0	1	1	1	0	1	1	0	0	0	0	0	1	1	1	1	1	0	0	1	0	0	1	1	0	0	1	1
gUNC26849939	-1	0	0	1	1	1	1	0	0	0	0	1	0	1	1	NA	NA	1	1	1	0	0	1	NA	1	0	1	1	0	0	0	0	0	1	1	1	1	1	0	0	1	0	0	1	1	1	1	NA	NA
gUNC26855954	-1	0	0	1	1	1	1	0	0	0	0	1	0	1	1	0	1	1	1	1	0	0	1	1	1	0	1	1	0	0	0	NA	0	1	1	1	1	1	0	-1	1	0	0	1	1	1	1	1	1
gUNC26865954	-1	0	0	1	1	1	1	0	0	0	0	1	0	1	1	0	1	1	1	1	0	0	1	1	1	0	1	1	0	0	0	0	0	1	1	1	1	1	0	0	NA	0	0	1	1	1	1	NA	1
gUNC26892565	-1	0	0	1	1	1	1	0	0	0	0	1	0	1	1	0	1	1	1	1	0	0	1	1	1	0	1	1	0	0	0	0	0	1	1	1	1	1	0	0	1	0	0	1	1	1	1	1	1
gUNC27030454	-1	1	0	1	0	1	0	0	0	1	0	1	0	1	1	0	1	1	1	1	0	0	1	1	1	0	1	1	0	0	0	0	1	1	1	1	1	0	0	-1	0	1	1	1	1	1	1	0	0
gUNC27037630	-1	1	0	1	0	1	0	0	0	1	0	1	0	1	1	0	1	1	1	1	0	0	1	1	1	0	1	1	0	0	0	0	1	1	1	1	1	0	0	-1	0	1	1	1	1	1	1	0	0
gUNC27060310	-1	1	0	1	0	1	0	0	0	1	-1	1	0	1	1	0	1	1	1	1	0	-1	1	1	1	0	1	1	0	0	0	0	1	1	1	1	1	0	0	0	-1	1	1	1	1	1	0	1	0
gUNC27065417	-1	1	0	1	0	1	0	0	0	1	-1	1	0	1	1	0	1	1	1	1	0	-1	1	1	1	0	1	1	0	0	0	0	1	1	1	1	1	0	0	0	-1	1	1	1	1	1	0	1	0
gUNC27076091	-1	1	0	1	NA	1	0	NA	NA	1	-1	1	0	1	1	NA	NA	1	1	1	0	-1	1	NA	1	0	1	1	0	0	0	NA	1	1	1	1	1	0	0	NA	-1	1	1	1	1	1	0	1	NA
gUNC27119489	-1	1	0	1	0	0	0	0	0	1	-1	0	0	0	1	0	1	1	1	1	0	-1	0	1	1	1	1	0	0	1	1	0	1	1	1	1	1	0	0	1	-1	1	0	0	0	0	0	1	0
gUNC27132245	-1	1	0	1	0	1	0	0	0	1	-1	0	0	0	1	0	1	1	1	1	0	-1	0	1	1	1	1	0	0	1	1	1	1	1	1	1	1	0	0	1	-1	1	0	0	0	0	0	1	1
gUNC27297560	0	1	0	1	1	1	1	0	0	1	0	0	1	1	1	0	0	1	1	1	1	-1	1	1	0	0	1	0	1	1	0	-1	1	1	1	0	0	0	-1	0	0	0	1	-1	0	0	-1	-1	0
gUNC27318437	0	0	0	-1	-1	-1	-1	0	0	0	-1	0	-1	-1	-1	0	0	-1	-1	-1	-1	-1	-1	-1	0	0	-1	0	-1	-1	0	1	-1	-1	-1	0	0	-1	1	0	0	0	-1	1	0	0	1	1	0
gUNC27322881	0	0	0	-1	-1	-1	-1	0	0	0	-1	0	-1	-1	-1	0	0	-1	-1	-1	-1	-1	-1	-1	NA	0	-1	0	-1	-1	NA	1	-1	-1	-1	0	0	-1	1	NA	NA	0	-1	1	0	0	1	1	0
gUNC27355255	0	0	0	1	0	0	0	0	0	0	1	0	0	0	0	0	-1	0	1	1	1	1	0	1	-1	-1	1	0	1	1	0	-1	1	0	1	0	0	0	0	0	0	-1	0	-1	0	1	-1	-1	-1
gUNC27385619	0	0	0	0	0	-1	0	0	0	0	0	0	0	0	0	0	0	1	-1	-1	-1	-1	0	NA	0	1	-1	0	-1	0	0	1	-1	1	-1	0	0	0	0	0	0	1	0	1	0	-1	1	1	1
gUNC27422332	-1	0	0	0	0	1	0	0	0	0	0	0	0	-1	0	0	0	-1	1	1	1	1	0	1	0	-1	1	0	1	0	1	-1	1	-1	1	0	0	0	0	0	0	-1	0	-1	0	1	-1	-1	-1
gUNC27436877	-1	0	0	0	0	1	0	0	0	0	0	0	0	-1	0	0	0	-1	1	1	1	0	0	1	0	-1	1	0	1	0	1	-1	1	-1	1	0	0	0	0	0	0	-1	0	-1	0	1	-1	-1	-1
gUNC27446452	-1	1	1	0	0	1	0	0	0	1	0	0	0	-1	0	0	0	-1	1	1	1	0	0	1	0	-1	1	0	1	0	1	-1	1	-1	1	0	0	0	0	0	0	-1	0	-1	0	1	-1	-1	0
gUNC27462990	0	-1	-1	0	0	-1	1	-1	0	-1	0	-1	0	1	0	-1	-1	0	-1	-1	-1	0	1	-1	-1	1	-1	-1	-1	-1	-1	1	-1	0	-1	0	-1	-1	-1	0	0	1	0	1	0	-1	0	1	0
gUNC27472288	0	1	0	0	0	1	-1	1	0	1	0	1	0	-1	0	1	1	0	1	1	1	0	-1	0	1	-1	1	1	1	1	1	-1	1	0	1	0	1	1	1	0	0	-1	0	-1	0	1	0	-1	0
gUNC27542675	-1	0	1	0	0	0	-1	0	-1	0	-1	-1	1	0	-1	-1	0	0	0	-1	1	0	-1	0	1	-1	0	-1	0	0	0	0	1	-1	0	0	-1	0	0	0	0	-1	-1	0	-1	-1	-1	0	-1
gUNC27566172	-1	0	1	0	0	0	-1	0	-1	0	-1	0	1	0	-1	-1	0	0	0	0	1	0	-1	0	1	-1	0	0	0	0	0	0	0	-1	0	0	-1	0	0	0	0	-1	-1	0	0	0	-1	0	-1
gUNC27601987	-1	0	0	-1	0	1	-1	0	-1	-1	-1	0	1	0	-1	-1	0	0	0	0	1	0	-1	0	1	-1	0	0	0	0	0	0	0	-1	0	NA	-1	0	0	0	0	-1	-1	-1	0	0	-1	0	-1
gUNC27699942	-1	-1	-1	0	-1	-1	0	-1	-1	-1	-1	0	0	0	-1	-1	-1	0	0	0	0	0	-1	-1	0	-1	-1	0	-1	0	0	0	0	-1	-1	-1	-1	0	-1	-1	0	-1	-1	-1	-1	0	-1	0	-1
gUNC27787813	-1	-1	0	0	-1	-1	-1	-1	-1	-1	-1	0	-1	0	-1	-1	-1	-1	0	0	-1	0	-1	-1	-1	-1	-1	0	-1	-1	0	-1	0	-1	-1	-1	-1	-1	-1	-1	0	-1	-1	-1	-1	0	-1	-1	-1
gUNC27802572	-1	-1	0	0	-1	-1	-1	-1	-1	-1	-1	0	-1	0	-1	-1	-1	-1	0	0	-1	0	-1	-1	-1	-1	-1	0	-1	-1	0	-1	0	-1	-1	-1	-1	-1	-1	-1	0	-1	-1	-1	-1	0	-1	-1	-1
gUNC27810815	-1	-1	0	NA	-1	-1	-1	-1	-1	-1	-1	0	-1	0	-1	-1	-1	-1	0	NA	-1	0	-1	-1	-1	-1	-1	0	-1	-1	NA	-1	NA	-1	-1	-1	-1	-1	-1	-1	NA	-1	-1	-1	-1	0	-1	-1	-1
gUNC27843234	-1	0	0	0	-1	-1	-1	-1	-1	0	-1	0	-1	0	-1	-1	-1	-1	0	0	-1	0	-1	-1	-1	-1	-1	0	-1	-1	0	-1	0	-1	-1	0	-1	-1	-1	-1	0	-1	-1	-1	-1	0	-1	-1	-1
gUNC27844705	-1	0	0	0	-1	-1	-1	-1	-1	0	-1	0	-1	0	-1	-1	-1	-1	0	0	-1	0	-1	-1	-1	-1	-1	0	-1	-1	0	-1	0	-1	-1	0	-1	-1	-1	-1	0	-1	-1	-1	-1	0	-1	-1	-1
gUNC27846564	-1	0	0	0	-1	-1	-1	-1	-1	0	-1	0	-1	0	-1	-1	-1	-1	0	0	-1	0	-1	-1	-1	-1	-1	0	-1	-1	0	-1	0	-1	-1	0	-1	-1	-1	-1	NA	-1	-1	-1	-1	0	-1	-1	-1
gUNC27853366	-1	0	0	0	-1	-1	-1	-1	-1	0	-1	0	-1	0	-1	-1	-1	-1	0	0	-1	0	-1	-1	-1	-1	-1	0	-1	-1	0	-1	0	-1	-1	0	-1	-1	-1	-1	0	-1	-1	-1	-1	0	-1	-1	-1
gUNC27860067	-1	0	0	0	-1	-1	-1	-1	-1	0	-1	0	-1	0	-1	-1	-1	-1	0	0	-1	0	-1	-1	-1	-1	-1	0	-1	-1	0	-1	0	-1	-1	0	-1	-1	-1	-1	0	-1	-1	-1	-1	0	-1	-1	-1
gUNC27894096	-1	0	0	0	-1	-1	-1	-1	-1	0	-1	-1	-1	0	-1	-1	-1	-1	0	-1	-1	0	-1	-1	-1	-1	-1	-1	-1	-1	-1	-1	0	-1	-1	-1	-1	-1	-1	-1	0	-1	-1	-1	-1	0	-1	-1	-1
gUNC27930959	-1	-1	0	0	-1	-1	-1	-1	-1	-1	-1	-1	-1	0	-1	NA	-1	-1	-1	-1	-1	-1	-1	-1	NA	-1	-1	-1	-1	-1	-1	-1	-1	-1	-1	-1	-1	-1	-1	-1	-1	-1	-1	-1	-1	0	-1	-1	-1
gUNC27989312	-1	-1	0	0	-1	-1	-1	-1	-1	-1	-1	-1	-1	0	-1	-1	0	-1	-1	-1	-1	-1	-1	-1	0	-1	-1	-1	-1	-1	-1	-1	-1	-1	-1	-1	-1	-1	0	-1	-1	-1	-1	-1	0	0	0	-1	-1
gUNC28010464	-1	-1	0	0	-1	-1	-1	-1	-1	-1	-1	-1	-1	0	-1	-1	0	-1	-1	-1	-1	-1	-1	-1	0	-1	-1	-1	-1	-1	0	-1	-1	-1	-1	-1	-1	-1	0	-1	-1	-1	-1	-1	0	0	0	-1	-1
gUNC28019065	-1	-1	0	0	-1	-1	-1	0	-1	-1	-1	-1	-1	0	-1	0	0	-1	-1	-1	-1	0	-1	0	0	-1	-1	-1	-1	-1	0	-1	-1	-1	-1	-1	-1	-1	0	-1	-1	-1	-1	-1	0	0	0	-1	-1
gUNC28162302	NA	-1	-1	-1	-1	-1	NA	0	NA	-1	-1	-1	-1	-1	-1	0	NA	-1	-1	-1	-1	0	-1	0	NA	-1	-1	-1	-1	-1	0	NA	-1	-1	-1	-1	-1	-1	0	-1	-1	-1	-1	-1	-1	0	0	-1	NA
gUNC28254443	-1	0	-1	0	-1	-1	-1	0	0	0	0	0	-1	-1	-1	0	-1	0	0	-1	-1	0	-1	0	-1	0	-1	0	-1	-1	0	-1	-1	-1	-1	-1	-1	-1	-1	-1	-1	0	-1	-1	0	0	-1	-1	-1
gUNC28283363	-1	0	-1	-1	-1	-1	-1	0	0	0	0	0	-1	-1	-1	0	-1	0	0	0	-1	-1	-1	0	-1	0	-1	0	-1	-1	0	-1	-1	-1	-1	-1	-1	-1	-1	-1	-1	0	-1	-1	0	-1	-1	-1	-1
gUNC28298281	-1	-1	-1	-1	-1	-1	-1	0	0	0	0	0	-1	-1	0	0	-1	0	0	0	-1	-1	0	0	-1	0	-1	0	-1	-1	0	-1	-1	-1	-1	-1	-1	-1	-1	-1	-1	0	-1	-1	0	-1	-1	-1	-1
gUNC28332995	-1	-1	-1	-1	-1	-1	-1	0	0	0	0	0	-1	-1	0	0	0	0	0	0	-1	-1	0	0	0	0	0	0	-1	-1	-1	-1	-1	-1	-1	-1	-1	-1	-1	-1	-1	0	-1	-1	0	-1	-1	-1	-1
gUNC28332995b	-1	-1	-1	-1	-1	-1	-1	0	0	0	0	0	-1	-1	0	0	0	0	0	0	-1	-1	0	0	0	0	0	0	-1	-1	-1	-1	-1	-1	-1	-1	-1	-1	-1	-1	-1	0	-1	-1	0	-1	-1	-1	-1
gUNC28369711	-1	-1	-1	0	-1	-1	-1	0	0	0	0	0	-1	-1	0	0	0	0	0	0	-1	0	0	0	0	0	0	0	-1	-1	-1	-1	-1	-1	-1	-1	-1	-1	-1	-1	0	0	-1	-1	0	-1	-1	-1	-1
gUNC28379024	-1	-1	-1	0	-1	-1	-1	0	0	0	0	0	-1	-1	0	0	0	0	0	0	-1	0	0	0	0	0	0	0	-1	-1	-1	-1	-1	-1	-1	-1	-1	-1	-1	-1	0	0	-1	-1	0	-1	-1	-1	-1
gUNC28385263	-1	-1	-1	0	-1	-1	-1	0	0	0	0	0	-1	-1	0	NA	0	0	0	0	-1	0	0	0	0	0	0	0	-1	-1	-1	-1	-1	-1	-1	-1	-1	-1	-1	-1	0	0	-1	-1	0	-1	-1	-1	-1
gUNC28391737	-1	-1	-1	0	-1	-1	-1	0	0	0	0	0	-1	-1	0	0	0	0	0	0	-1	0	0	0	0	0	0	0	-1	-1	-1	-1	-1	-1	-1	-1	-1	-1	-1	-1	0	0	-1	-1	0	-1	-1	-1	-1
gUNC28402199	-1	-1	-1	0	-1	-1	-1	0	0	0	0	0	-1	-1	0	0	0	0	0	0	-1	0	0	0	0	0	0	0	-1	-1	-1	-1	-1	-1	-1	-1	-1	-1	-1	-1	0	0	-1	-1	0	-1	-1	-1	-1
gUNC28404244	-1	-1	-1	0	-1	-1	-1	0	0	0	0	0	-1	-1	0	0	0	0	0	0	-1	0	0	0	0	0	0	0	-1	-1	-1	-1	-1	-1	-1	-1	-1	-1	-1	-1	0	0	-1	-1	0	-1	-1	-1	-1
gUNC28452239	NA	-1	-1	0	-1	-1	-1	0	0	-1	0	0	-1	-1	-1	0	0	-1	0	0	-1	NA	-1	0	0	-1	0	0	-1	-1	-1	0	0	-1	NA	-1	-1	-1	-1	0	0	-1	-1	0	0	-1	-1	0	-1
gUNC28489371	-1	0	1	0	0	1	0	-1	0	1	0	-1	0	1	1	-1	0	1	0	-1	0	-1	1	0	0	1	0	0	0	0	1	0	0	1	-1	1	1	0	1	-1	0	1	1	0	0	-1	1	0	1
gUNC28521709	-1	0	1	0	0	1	0	-1	0	1	0	-1	0	1	1	-1	0	1	0	-1	0	-1	1	0	0	1	0	0	0	0	1	0	0	1	-1	1	1	0	1	-1	0	1	0	0	0	-1	1	0	1
gUNC28523362	-1	0	1	0	0	1	0	-1	0	1	0	-1	0	1	0	-1	0	1	0	-1	0	-1	0	0	0	1	0	0	0	0	0	0	-1	1	-1	1	1	0	1	-1	0	1	0	0	0	-1	0	0	1
gUNC28536124	-1	0	1	0	0	1	0	-1	0	1	0	-1	0	1	0	-1	0	1	0	-1	0	-1	0	0	0	1	0	0	0	0	0	0	-1	1	-1	1	1	0	1	-1	0	1	0	0	0	-1	0	0	1
gUNC28538626	-1	0	1	0	1	1	0	-1	0	1	0	-1	1	1	0	-1	0	1	0	-1	0	-1	0	0	0	1	0	0	1	0	0	0	-1	1	-1	1	1	0	1	-1	0	1	0	0	0	-1	0	0	1
gUNC28551366	-1	0	1	1	1	1	0	0	0	1	0	-1	1	1	0	0	0	1	-1	-1	0	-1	0	1	0	1	0	0	1	0	0	0	-1	1	-1	1	1	0	1	-1	0	1	0	0	0	-1	0	0	1
gUNC28558600	-1	0	1	1	1	1	0	0	0	1	1	-1	1	1	0	0	0	1	-1	-1	0	-1	0	1	0	1	0	0	1	0	0	0	-1	1	-1	1	1	0	1	-1	0	1	0	0	0	-1	0	0	1
gUNC28581297	0	1	1	1	1	1	0	1	1	1	1	0	1	1	1	1	1	1	NA	0	1	NA	1	1	1	1	0	0	1	1	0	0	0	1	NA	1	1	1	1	0	0	1	0	0	0	1	0	0	0
gUNC28594739	0	-1	-1	-1	-1	-1	0	-1	-1	-1	-1	0	-1	-1	-1	-1	-1	-1	NA	0	-1	NA	-1	-1	-1	-1	0	0	-1	-1	0	0	0	-1	NA	-1	-1	-1	-1	0	0	-1	0	0	0	0	0	0	0
gUNC28610918	0	1	1	1	1	1	0	1	1	1	1	0	1	1	1	1	1	1	NA	0	1	NA	1	1	1	1	0	0	1	1	0	1	0	1	NA	1	1	1	1	1	0	1	0	0	0	0	0	1	0
gUNC28666327	-1	0	1	-1	0	0	-1	0	0	0	0	0	1	0	-1	-1	1	1	1	1	1	-1	-1	1	0	1	1	1	0	1	1	0	1	1	1	0	1	0	1	0	1	1	0	0	1	0	0	0	NA
gUNC28742995	-1	0	1	-1	0	-1	0	1	0	0	0	0	1	-1	0	0	1	1	1	1	1	-1	0	1	0	0	1	1	0	1	1	0	1	1	1	0	1	0	1	0	1	1	0	0	1	0	0	0	1
gUNC28744651	-1	0	1	-1	0	-1	0	1	0	0	0	0	1	-1	0	0	1	1	1	1	1	-1	0	1	0	0	1	1	0	1	1	0	1	1	1	0	1	0	1	0	1	1	0	0	1	0	0	0	1
gUNC28757017	0	0	1	-1	0	0	0	1	0	0	1	0	1	0	0	0	1	1	1	1	1	-1	0	1	NA	-1	1	1	0	1	1	0	1	1	1	0	1	0	1	NA	1	1	0	0	1	0	0	0	1
gUNC28764445	0	0	-1	1	0	0	0	-1	0	0	-1	0	-1	0	0	0	-1	-1	-1	-1	-1	1	0	-1	0	1	-1	-1	0	-1	-1	0	-1	-1	-1	0	-1	0	-1	0	-1	-1	0	0	-1	0	0	0	-1
gUNC28770047	0	0	-1	1	0	0	0	-1	0	0	-1	0	-1	0	0	0	-1	-1	-1	-1	-1	1	0	-1	0	1	-1	-1	0	-1	-1	0	-1	-1	-1	0	-1	0	-1	0	-1	-1	0	0	-1	0	0	0	-1
gUNC28775000	0	0	-1	NA	0	0	NA	NA	0	0	-1	NA	-1	0	0	0	-1	-1	-1	-1	NA	NA	0	NA	0	NA	-1	-1	0	-1	-1	NA	-1	-1	-1	NA	-1	0	-1	NA	-1	-1	0	0	-1	0	0	0	NA
gUNC28777523	0	0	-1	1	0	0	0	-1	0	0	-1	0	-1	0	0	0	-1	-1	-1	-1	-1	1	0	-1	0	1	-1	-1	0	-1	-1	0	-1	-1	-1	0	-1	0	-1	0	-1	-1	0	0	-1	0	0	0	-1
gUNC2878253	-1	-1	-1	NA	0	-1	0	-1	-1	-1	-1	-1	-1	-1	-1	-1	0	-1	-1	-1	-1	0	-1	-1	0	-1	-1	-1	-1	-1	-1	-1	-1	-1	-1	-1	-1	-1	-1	-1	-1	-1	0	-1	-1	-1	0	-1	-1
gUNC28920489	0	0	1	1	1	1	0	1	0	0	1	0	1	1	0	0	1	0	1	1	1	0	0	1	0	NA	1	1	1	1	1	1	1	1	1	1	1	1	1	0	1	1	1	1	1	0	0	1	1
gUNC28923760	0	0	1	1	1	1	0	1	0	0	1	0	1	1	0	0	1	0	1	1	1	0	0	1	0	NA	1	1	1	1	1	1	1	1	1	1	1	1	1	0	1	1	1	1	1	0	0	1	1
gUNC28965044	-1	0	-1	0	-1	0	0	-1	0	0	-1	0	-1	-1	0	0	-1	NA	-1	-1	-1	0	0	-1	-1	NA	-1	-1	-1	-1	-1	-1	-1	-1	-1	0	-1	0	-1	0	-1	-1	-1	0	-1	0	0	-1	-1
gUNC2896990	-1	-1	-1	NA	0	-1	0	-1	-1	-1	-1	-1	-1	-1	-1	-1	0	-1	-1	-1	-1	0	-1	-1	0	-1	-1	-1	-1	-1	-1	-1	-1	-1	-1	-1	-1	-1	-1	-1	-1	-1	0	-1	-1	-1	0	-1	-1
gUNC29026576	-1	0	-1	0	-1	0	0	-1	0	0	-1	0	-1	-1	0	0	-1	0	-1	-1	-1	0	0	-1	-1	NA	-1	-1	-1	-1	-1	-1	-1	-1	-1	0	-1	0	-1	0	-1	-1	-1	0	-1	0	0	-1	-1
gUNC29027968	-1	0	-1	0	-1	0	0	-1	0	0	-1	0	-1	-1	0	0	-1	0	-1	-1	-1	0	0	-1	-1	NA	-1	-1	-1	-1	-1	-1	-1	-1	-1	0	-1	0	-1	0	-1	-1	-1	0	-1	0	0	-1	-1
gUNC29036789	-1	0	-1	0	-1	0	0	-1	0	0	-1	0	-1	-1	0	0	-1	0	-1	-1	-1	0	0	-1	0	NA	-1	-1	-1	-1	-1	-1	-1	-1	-1	0	-1	0	-1	0	-1	-1	-1	0	-1	0	0	-1	-1
gUNC29045577	-1	0	-1	0	-1	-1	-1	-1	0	0	-1	0	-1	-1	-1	0	-1	0	-1	-1	-1	0	-1	-1	0	NA	-1	-1	-1	-1	-1	-1	0	-1	-1	0	-1	-1	-1	0	0	-1	-1	0	-1	0	0	-1	-1
gUNC29051067	-1	0	-1	0	-1	-1	-1	-1	0	0	-1	-1	-1	-1	-1	0	-1	0	-1	-1	-1	0	-1	-1	-1	0	-1	-1	-1	-1	-1	-1	0	-1	-1	0	-1	-1	-1	0	0	-1	-1	0	-1	0	-1	-1	-1
gUNC29056323	-1	0	-1	0	-1	-1	-1	-1	0	0	-1	-1	-1	-1	-1	0	-1	0	-1	-1	-1	0	-1	-1	-1	0	-1	-1	-1	-1	-1	-1	0	-1	-1	0	-1	-1	-1	0	0	-1	-1	0	-1	0	-1	-1	-1
gUNC29076388	-1	0	-1	0	-1	-1	-1	-1	0	0	-1	-1	-1	-1	-1	0	-1	0	-1	-1	-1	0	-1	-1	-1	0	-1	-1	-1	-1	-1	-1	0	-1	-1	0	-1	-1	-1	0	0	-1	-1	0	-1	0	-1	-1	-1
gUNC29077348	-1	0	-1	0	-1	-1	-1	-1	0	0	-1	-1	-1	-1	-1	0	-1	0	-1	-1	-1	0	-1	-1	-1	0	-1	-1	-1	-1	-1	-1	0	-1	-1	0	-1	-1	-1	0	0	-1	-1	0	-1	0	-1	-1	-1
gUNC29089953	-1	0	-1	0	-1	-1	-1	-1	0	0	-1	-1	-1	-1	-1	0	-1	-1	-1	-1	-1	0	-1	-1	-1	-1	-1	-1	-1	-1	-1	-1	0	-1	-1	0	-1	-1	-1	0	0	-1	-1	0	-1	-1	-1	-1	-1
gUNC29130216	-1	0	-1	0	0	-1	-1	-1	0	0	-1	-1	-1	-1	-1	0	-1	-1	-1	-1	-1	0	-1	-1	-1	-1	-1	-1	0	-1	-1	-1	0	-1	-1	0	-1	-1	-1	0	0	-1	0	0	-1	-1	-1	-1	-1
gUNC29139558	-1	0	-1	0	0	-1	-1	-1	0	0	-1	-1	-1	-1	-1	0	-1	-1	-1	-1	-1	0	-1	-1	-1	-1	-1	-1	0	-1	-1	-1	0	-1	-1	0	-1	-1	-1	0	0	-1	0	0	-1	-1	-1	-1	-1
gUNC29170009	-1	0	-1	0	-1	-1	0	-1	1	0	-1	-1	0	-1	0	0	-1	-1	-1	-1	0	1	0	-1	-1	-1	-1	-1	-1	-1	-1	-1	-1	-1	-1	0	-1	-1	-1	0	-1	-1	-1	0	-1	-1	-1	-1	0
gUNC29175905	-1	0	-1	0	-1	-1	0	-1	1	0	-1	-1	0	-1	0	0	-1	-1	-1	-1	0	1	0	-1	-1	-1	-1	-1	-1	-1	-1	-1	-1	-1	-1	0	-1	-1	-1	0	-1	-1	-1	0	-1	-1	-1	-1	0
gUNC29187606	-1	0	-1	0	-1	-1	0	-1	1	0	-1	-1	0	-1	0	0	-1	-1	-1	-1	0	1	0	-1	-1	-1	-1	-1	-1	0	-1	-1	-1	-1	-1	0	-1	0	-1	0	-1	-1	-1	0	-1	-1	-1	-1	0
gUNC29191167	-1	0	-1	0	-1	-1	0	-1	1	0	-1	-1	0	-1	0	0	-1	-1	-1	-1	0	1	0	-1	-1	-1	-1	-1	-1	0	-1	-1	-1	-1	-1	0	-1	0	-1	0	-1	-1	-1	0	-1	-1	-1	-1	0
gUNC29225253	-1	1	-1	0	-1	-1	0	0	1	1	-1	0	0	-1	0	1	-1	-1	-1	-1	0	1	0	-1	-1	-1	-1	0	-1	0	-1	-1	-1	-1	-1	0	-1	0	-1	0	0	-1	-1	0	-1	-1	-1	-1	1
gUNC29232217	-1	1	-1	-1	-1	-1	0	0	1	1	-1	0	0	-1	0	1	-1	-1	-1	-1	0	0	0	-1	-1	-1	-1	0	-1	0	-1	-1	-1	-1	-1	-1	-1	0	-1	0	0	-1	-1	-1	-1	-1	-1	-1	1
gUNC29320298	-1	0	-1	-1	-1	-1	0	0	1	0	-1	0	-1	-1	0	1	-1	-1	1	0	0	0	0	-1	-1	-1	1	0	-1	-1	-1	-1	1	-1	0	-1	-1	-1	-1	0	1	-1	-1	0	-1	-1	-1	-1	0
gUNC2932119	-1	-1	-1	NA	0	-1	0	-1	-1	-1	-1	-1	-1	-1	-1	-1	0	-1	-1	-1	-1	0	-1	-1	0	-1	-1	-1	-1	-1	-1	-1	-1	-1	-1	-1	-1	-1	-1	-1	-1	-1	0	-1	-1	-1	0	-1	-1
gUNC2935160	-1	-1	-1	NA	0	-1	0	-1	-1	-1	-1	-1	-1	-1	-1	-1	0	-1	-1	-1	-1	0	-1	-1	0	-1	-1	-1	-1	-1	-1	-1	-1	-1	-1	-1	-1	-1	-1	-1	-1	-1	0	-1	-1	-1	0	-1	-1
gUNC29400812	-1	0	-1	-1	-1	-1	0	0	0	0	-1	0	-1	-1	0	NA	-1	-1	1	0	0	-1	0	1	-1	-1	1	0	-1	-1	-1	-1	1	-1	0	-1	-1	-1	-1	0	1	-1	-1	0	-1	-1	-1	-1	0
gUNC29404499	-1	0	-1	-1	-1	-1	0	0	0	0	-1	0	-1	-1	0	0	-1	-1	1	0	0	-1	0	1	-1	-1	1	0	-1	-1	-1	-1	1	-1	0	-1	-1	-1	-1	0	1	-1	-1	0	-1	-1	-1	-1	0
gUNC29428666	-1	0	0	-1	0	-1	0	0	0	0	-1	0	-1	-1	0	0	-1	-1	1	0	1	-1	0	1	-1	-1	1	0	-1	-1	0	-1	1	-1	0	-1	-1	-1	0	0	1	-1	0	0	-1	-1	-1	-1	0
gUNC29437295	-1	0	0	-1	0	-1	0	0	0	0	-1	0	-1	-1	0	NA	-1	-1	1	0	1	-1	0	1	-1	-1	1	0	-1	-1	0	-1	1	-1	0	-1	-1	-1	0	0	1	-1	0	0	-1	-1	-1	-1	0
gUNC29533260	-1	-1	-1	-1	0	-1	-1	0	-1	-1	-1	0	-1	-1	-1	NA	-1	-1	NA	-1	0	-1	-1	-1	NA	-1	0	0	-1	-1	0	-1	0	-1	0	-1	-1	-1	0	-1	NA	-1	-1	-1	-1	-1	-1	-1	-1
gUNC29776570	-1	-1	0	0	-1	-1	-1	-1	-1	-1	-1	NA	0	-1	-1	NA	0	-1	-1	-1	NA	0	0	0	NA	-1	-1	NA	0	0	0	-1	-1	-1	-1	-1	-1	-1	0	NA	-1	-1	0	0	-1	0	0	-1	0
gUNC29840729	-1	-1	-1	0	-1	0	-1	-1	-1	-1	-1	0	-1	0	-1	-1	-1	-1	0	0	-1	0	0	-1	1	-1	-1	1	-1	-1	0	-1	1	-1	0	-1	-1	-1	0	-1	-1	-1	1	0	-1	-1	0	-1	-1
gUNC29862012	-1	-1	-1	0	-1	-1	-1	-1	-1	-1	-1	NA	-1	-1	-1	-1	-1	-1	0	0	-1	NA	0	-1	NA	-1	-1	NA	-1	-1	NA	-1	0	-1	-1	-1	-1	-1	0	-1	-1	-1	NA	0	-1	-1	0	-1	-1
gUNC29882074	-1	-1	-1	0	-1	-1	-1	-1	-1	-1	-1	NA	-1	-1	-1	-1	-1	-1	0	0	-1	0	0	-1	NA	-1	-1	NA	-1	-1	0	-1	0	-1	-1	-1	-1	-1	0	-1	-1	-1	NA	-1	-1	-1	0	-1	-1
gUNC29893228	-1	-1	-1	0	-1	-1	0	-1	-1	-1	-1	1	-1	-1	0	-1	-1	-1	0	0	-1	0	1	-1	1	-1	-1	1	-1	-1	0	-1	0	-1	-1	-1	-1	-1	0	-1	-1	-1	1	-1	-1	-1	0	-1	-1
gUNC29908079	-1	-1	-1	0	-1	-1	0	-1	-1	-1	-1	1	-1	-1	0	-1	-1	-1	0	0	-1	0	1	-1	1	-1	-1	1	-1	-1	0	-1	0	-1	0	-1	-1	-1	0	-1	-1	-1	1	-1	-1	-1	NA	-1	-1
gUNC29912474	-1	-1	-1	0	-1	-1	0	-1	-1	-1	-1	1	-1	-1	0	-1	-1	-1	0	0	-1	0	1	-1	1	-1	-1	1	-1	-1	0	-1	0	-1	0	-1	-1	-1	0	-1	-1	-1	1	-1	-1	-1	0	-1	-1
gUNC29936159	-1	-1	-1	0	-1	-1	0	-1	-1	-1	-1	1	-1	-1	0	-1	-1	-1	0	0	-1	NA	1	-1	1	-1	-1	1	-1	-1	0	-1	0	-1	0	-1	-1	-1	NA	-1	-1	-1	1	-1	-1	-1	0	-1	-1
gUNC29990033	-1	-1	0	0	-1	-1	0	-1	-1	-1	-1	1	0	-1	0	-1	-1	-1	-1	0	0	0	1	-1	1	-1	-1	1	-1	-1	0	-1	-1	-1	-1	-1	-1	0	0	-1	-1	-1	1	-1	-1	-1	0	-1	-1
gUNC30103151	-1	0	0	-1	-1	-1	-1	-1	0	0	-1	-1	-1	-1	-1	-1	-1	-1	-1	-1	-1	0	-1	-1	NA	-1	-1	-1	-1	-1	-1	NA	-1	-1	-1	-1	-1	0	-1	-1	-1	-1	0	-1	-1	0	-1	-1	NA
gUNC30126123	-1	0	0	-1	-1	-1	-1	-1	-1	0	-1	-1	-1	-1	0	-1	-1	-1	-1	-1	-1	0	-1	-1	NA	-1	-1	-1	-1	-1	0	-1	-1	-1	-1	-1	-1	0	-1	-1	-1	-1	0	-1	-1	0	0	-1	-1
gUNC30287661	0	-1	0	-1	-1	-1	-1	-1	0	-1	-1	-1	-1	-1	-1	-1	-1	-1	-1	-1	-1	-1	-1	-1	-1	-1	-1	-1	-1	-1	-1	-1	-1	-1	-1	-1	-1	-1	-1	-1	-1	-1	-1	-1	-1	-1	-1	-1	-1
gUNC30309042	0	1	0	1	1	1	1	1	0	1	1	1	1	1	1	1	1	1	1	1	1	1	1	1	1	1	1	1	1	1	1	1	1	1	1	1	1	1	1	1	1	1	1	1	1	1	1	1	1
gUNC30309860	0	1	0	1	1	1	1	1	0	1	1	1	1	1	1	1	1	1	1	1	1	1	1	1	1	1	1	1	1	1	1	1	1	1	1	1	1	1	1	1	1	1	1	1	1	1	1	1	1
gUNC30322	-1	-1	0	-1	-1	0	-1	-1	0	-1	-1	0	0	1	-1	NA	NA	0	1	0	-1	1	-1	NA	NA	0	0	0	-1	0	-1	1	-1	0	0	-1	0	1	-1	NA	0	-1	-1	-1	0	-1	-1	NA	-1
gUNC30339490	0	1	0	1	1	1	1	1	0	1	1	1	1	1	1	1	1	1	1	1	1	1	1	1	1	1	1	1	1	1	1	1	1	1	1	1	1	1	1	1	1	1	1	1	1	1	1	1	1
gUNC30381154	0	1	0	1	1	1	1	1	0	1	1	1	1	1	1	1	1	1	1	1	1	1	1	1	1	1	1	1	1	1	1	1	1	1	1	1	1	0	1	1	1	1	1	1	1	1	1	1	1
gUNC30392264	0	1	0	1	1	1	1	1	0	1	1	1	1	1	1	1	1	1	1	1	1	1	1	1	1	1	1	1	1	1	1	1	1	1	1	1	1	0	1	1	1	1	1	1	1	1	1	1	1
gUNC30402027	0	1	0	1	1	1	1	1	0	1	1	1	1	1	1	1	1	1	1	1	1	1	1	1	1	1	1	1	1	1	1	1	1	1	1	1	1	0	1	1	1	1	1	1	1	1	1	1	1
gUNC3043685	-1	-1	-1	NA	0	-1	0	-1	-1	-1	-1	-1	-1	-1	-1	-1	0	-1	-1	-1	-1	-1	-1	-1	0	-1	-1	-1	-1	-1	0	-1	-1	-1	-1	-1	-1	-1	-1	-1	-1	-1	0	-1	-1	-1	0	-1	-1
gUNC30475312	0	0	0	1	1	1	1	1	NA	0	1	1	1	1	1	1	1	1	1	1	1	1	1	1	1	1	1	1	1	1	1	1	1	1	1	1	1	0	1	1	1	1	1	1	1	1	1	1	1
gUNC3051114	-1	-1	-1	NA	0	-1	0	-1	-1	-1	-1	-1	-1	-1	-1	-1	0	-1	-1	-1	-1	-1	-1	-1	0	-1	-1	-1	-1	-1	0	-1	-1	-1	-1	-1	-1	-1	-1	-1	-1	-1	0	-1	-1	-1	0	-1	-1
gUNC30519379	0	0	NA	-1	-1	-1	-1	-1	NA	0	0	0	-1	-1	-1	-1	-1	-1	-1	-1	-1	-1	-1	-1	-1	-1	-1	0	-1	-1	-1	-1	-1	-1	-1	0	0	0	-1	-1	-1	-1	-1	0	0	-1	-1	-1	-1
gUNC30521202	0	0	NA	-1	-1	-1	-1	-1	NA	0	0	0	-1	-1	-1	NA	-1	-1	-1	-1	-1	-1	-1	-1	-1	-1	-1	0	-1	-1	-1	-1	-1	-1	-1	0	0	0	-1	-1	-1	-1	-1	0	0	NA	-1	-1	-1
gUNC30532167	0	0	NA	-1	-1	-1	-1	-1	NA	0	0	0	-1	-1	-1	-1	-1	-1	-1	-1	-1	-1	-1	-1	-1	-1	-1	0	-1	-1	-1	-1	-1	-1	-1	0	0	0	-1	-1	-1	-1	-1	0	0	-1	-1	-1	-1
gUNC30534660	0	0	NA	1	1	1	1	1	NA	0	0	1	1	1	1	1	1	1	1	1	1	1	1	1	1	1	1	1	1	1	1	1	1	1	1	0	0	0	1	1	1	1	1	0	0	1	1	1	1
gUNC30548607	0	0	NA	-1	-1	-1	-1	-1	NA	0	0	-1	-1	-1	-1	-1	-1	-1	-1	-1	-1	-1	-1	-1	-1	-1	-1	-1	-1	-1	-1	-1	-1	-1	-1	0	0	0	-1	-1	-1	-1	-1	0	0	-1	-1	-1	-1
gUNC30559855	0	0	NA	-1	-1	-1	-1	-1	NA	0	0	-1	-1	-1	-1	-1	-1	-1	-1	-1	-1	-1	-1	-1	-1	-1	-1	-1	-1	-1	-1	-1	-1	-1	-1	0	0	0	-1	-1	-1	-1	-1	0	0	-1	-1	-1	-1
gUNC30587009	0	0	NA	-1	-1	-1	-1	-1	NA	0	0	-1	-1	-1	-1	-1	-1	-1	-1	-1	-1	-1	-1	-1	-1	-1	-1	-1	-1	-1	-1	-1	-1	-1	-1	0	0	0	-1	-1	-1	-1	0	0	0	-1	-1	-1	-1
gUNC30592323	0	1	NA	1	1	1	1	1	NA	0	0	1	1	1	1	1	1	1	1	1	1	1	1	1	1	1	1	1	1	1	1	1	1	1	1	0	0	0	1	1	1	1	0	0	0	1	1	1	1
gUNC3077062	NA	-1	-1	NA	0	-1	0	-1	-1	-1	-1	-1	-1	-1	-1	-1	0	-1	-1	-1	-1	-1	-1	-1	0	-1	-1	-1	-1	-1	0	-1	-1	-1	-1	-1	-1	-1	-1	-1	-1	-1	0	-1	-1	-1	0	-1	NA
gUNC3104097	-1	-1	-1	NA	0	-1	0	-1	-1	-1	-1	-1	-1	-1	-1	-1	0	0	-1	-1	-1	-1	-1	-1	0	0	-1	-1	-1	-1	0	-1	-1	-1	-1	-1	-1	-1	-1	-1	-1	0	0	-1	-1	-1	0	-1	-1
gUNC3184173	-1	-1	-1	-1	-1	-1	-1	-1	-1	-1	-1	-1	0	-1	-1	-1	-1	0	-1	-1	-1	-1	-1	-1	-1	0	-1	-1	0	-1	-1	-1	-1	-1	-1	0	-1	-1	-1	-1	-1	0	0	-1	-1	-1	-1	-1	-1
gUNC3214809	-1	-1	-1	0	-1	-1	0	-1	-1	-1	-1	-1	-1	-1	-1	-1	-1	0	1	0	-1	-1	-1	-1	-1	-1	1	-1	-1	-1	0	-1	0	1	1	-1	-1	-1	-1	-1	0	-1	-1	-1	-1	-1	0	-1	0
gUNC3230084	-1	-1	-1	0	-1	-1	0	-1	-1	-1	-1	-1	-1	-1	-1	-1	-1	NA	NA	0	-1	-1	-1	-1	-1	0	NA	-1	-1	-1	0	-1	0	NA	NA	0	-1	-1	-1	-1	0	0	-1	-1	-1	0	0	-1	0
gUNC3234516	-1	-1	-1	0	-1	-1	0	-1	-1	-1	-1	-1	-1	-1	-1	-1	-1	0	1	0	-1	-1	-1	-1	-1	-1	1	-1	-1	-1	0	-1	0	1	1	-1	-1	-1	-1	-1	0	-1	-1	-1	-1	-1	0	-1	0
gUNC3252670	-1	-1	-1	0	-1	-1	NA	-1	-1	-1	-1	-1	0	-1	-1	-1	-1	1	1	0	-1	-1	-1	-1	-1	0	1	-1	0	-1	0	-1	0	1	1	0	-1	-1	0	-1	0	0	-1	-1	-1	0	0	-1	0
gUNC3266951	-1	-1	-1	0	-1	-1	0	-1	-1	-1	-1	-1	0	-1	-1	-1	-1	1	1	0	-1	-1	-1	-1	-1	0	1	-1	0	-1	0	-1	0	1	1	0	-1	-1	0	-1	0	0	-1	-1	-1	0	0	-1	NA
gUNC3291948	-1	-1	-1	-1	-1	-1	-1	-1	-1	0	-1	-1	0	-1	-1	-1	-1	-1	-1	-1	-1	-1	-1	-1	-1	-1	-1	-1	0	-1	-1	-1	-1	-1	-1	-1	-1	-1	0	-1	-1	-1	-1	-1	-1	-1	-1	-1	0
gUNC3294360	-1	-1	-1	-1	-1	-1	NA	-1	-1	0	-1	-1	0	-1	-1	-1	-1	-1	-1	-1	-1	-1	-1	-1	NA	-1	-1	-1	0	-1	-1	-1	-1	-1	-1	-1	-1	-1	0	-1	-1	-1	-1	-1	-1	-1	-1	-1	0
gUNC3300936	-1	-1	-1	1	-1	-1	0	-1	-1	0	-1	-1	1	-1	-1	-1	-1	1	1	0	-1	0	-1	-1	-1	0	1	-1	1	-1	0	-1	0	1	1	-1	-1	-1	0	-1	0	0	-1	-1	-1	1	0	-1	0
gUNC3339978	-1	-1	-1	-1	-1	-1	0	-1	-1	-1	-1	-1	0	-1	-1	-1	-1	1	1	0	-1	-1	-1	-1	-1	0	1	-1	0	-1	0	-1	0	1	1	0	-1	-1	-1	-1	0	0	-1	0	-1	1	0	-1	-1
gUNC3353430	0	1	1	1	1	1	1	1	0	1	1	1	1	1	1	1	1	NA	NA	0	1	1	1	1	1	0	NA	1	1	1	1	1	0	0	NA	0	1	1	1	1	0	0	1	0	1	NA	1	1	1
gUNC3415704	0	-1	-1	0	-1	-1	-1	-1	0	0	-1	-1	0	0	-1	-1	-1	1	1	0	-1	-1	-1	-1	-1	1	1	-1	0	-1	-1	-1	0	0	1	0	0	-1	0	-1	0	1	-1	1	0	1	-1	-1	1
gUNC3434180	0	1	1	0	1	1	1	1	0	0	1	1	0	0	1	1	1	-1	-1	0	1	1	1	1	1	-1	-1	1	0	1	1	1	0	0	-1	0	0	1	0	1	0	-1	1	-1	0	-1	1	1	-1
gUNC3447687	0	1	1	0	1	1	1	1	0	0	1	1	0	0	1	1	1	-1	-1	0	1	1	1	1	1	-1	-1	1	0	1	1	1	0	0	-1	0	0	1	0	1	0	-1	1	-1	0	-1	1	1	-1
gUNC3467697	0	1	0	0	1	0	1	1	0	0	1	1	0	-1	1	1	1	-1	-1	0	1	1	1	1	1	-1	-1	1	0	1	1	1	0	0	-1	0	0	0	0	1	0	-1	1	-1	0	-1	1	1	-1
gUNC3559086	0	0	-1	1	-1	0	-1	-1	0	0	-1	-1	0	0	0	-1	0	1	1	-1	-1	0	0	-1	NA	1	1	-1	0	0	-1	-1	1	1	0	-1	0	-1	1	-1	1	1	-1	0	0	1	-1	-1	1
gUNC3568598	0	0	-1	1	-1	0	-1	-1	0	0	-1	-1	0	0	0	-1	0	1	1	-1	-1	0	0	-1	0	1	1	-1	0	0	-1	-1	1	1	0	-1	0	-1	1	-1	1	1	-1	0	0	1	-1	-1	1
gUNC3633403	0	0	-1	1	-1	0	-1	-1	0	0	-1	-1	0	0	0	NA	NA	1	1	-1	-1	0	0	-1	0	1	1	-1	0	0	-1	0	1	1	0	-1	0	-1	1	0	1	1	-1	0	0	1	-1	-1	1
gUNC3715557	0	0	0	-1	0	0	0	1	0	0	0	1	0	0	-1	1	1	-1	-1	1	0	-1	-1	1	0	-1	0	1	0	-1	0	0	-1	-1	0	1	0	1	-1	-1	-1	-1	1	0	0	0	0	-1	-1
gUNC3786561	0	0	1	1	1	1	0	-1	0	0	0	-1	0	1	1	-1	-1	1	1	-1	1	1	1	-1	0	1	0	-1	0	1	0	0	1	1	0	-1	0	1	1	1	1	1	-1	0	0	0	0	1	1
gUNC3839051	0	-1	1	0	1	1	0	-1	0	0	0	-1	0	1	1	-1	-1	0	1	-1	1	1	1	-1	0	1	0	-1	0	1	0	0	1	0	0	-1	0	1	1	1	1	1	-1	0	0	-1	0	1	1
gUNC3855439	0	1	-1	0	-1	-1	0	1	0	0	0	1	0	-1	-1	1	1	0	-1	1	-1	-1	-1	1	0	-1	0	1	0	-1	0	0	-1	0	0	1	0	-1	-1	-1	-1	-1	1	0	0	1	1	-1	-1
gUNC3939722	0	1	-1	0	-1	-1	0	1	0	0	0	1	0	-1	-1	1	1	0	-1	1	-1	-1	-1	1	0	-1	0	1	0	-1	1	0	-1	0	0	1	-1	-1	0	-1	-1	-1	1	0	-1	1	1	-1	-1
gUNC4211212	-1	1	0	0	0	0	-1	0	-1	1	0	0	1	0	0	0	-1	0	1	0	0	-1	0	0	0	1	1	0	0	0	0	1	0	-1	1	1	0	0	0	1	0	0	0	1	0	-1	0	1	0
gUNC4297878	-1	1	1	0	-1	1	-1	1	-1	1	1	0	-1	1	0	1	0	0	1	0	-1	0	0	1	-1	1	1	0	0	0	0	1	0	-1	1	1	1	0	0	-1	0	0	0	1	1	-1	0	-1	0
gUNC4303030	-1	1	1	0	-1	1	-1	1	-1	1	1	0	-1	1	0	1	NA	0	1	0	-1	0	0	1	0	1	1	1	0	0	0	1	0	-1	1	1	1	0	1	-1	0	0	0	1	1	-1	1	-1	0
gUNC4312479	-1	1	1	0	-1	1	-1	1	-1	1	1	0	-1	1	0	1	0	0	1	0	-1	0	0	1	0	1	1	1	0	0	0	1	0	-1	1	1	1	0	1	-1	0	0	0	1	1	-1	1	-1	0
gUNC4402698	-1	1	0	0	1	0	-1	0	-1	1	0	0	0	0	0	1	0	0	0	0	0	0	0	1	-1	1	0	1	1	0	-1	0	0	-1	0	1	0	-1	1	-1	-1	0	0	1	0	-1	0	-1	-1
gUNC4478974	-1	-1	0	0	1	0	-1	-1	0	-1	0	1	0	0	-1	-1	1	0	0	1	0	0	-1	-1	1	1	0	1	1	1	0	0	0	-1	0	1	0	-1	1	0	-1	0	-1	1	0	-1	0	0	-1
gUNC4486158	-1	-1	0	0	1	0	NA	-1	0	-1	0	1	0	0	-1	0	1	0	0	1	0	0	-1	0	1	0	0	1	1	1	0	0	0	0	0	1	0	-1	1	0	-1	0	-1	1	0	-1	0	0	NA
gUNC4505252	-1	-1	-1	0	1	-1	-1	-1	-1	-1	0	1	0	-1	0	0	0	0	0	1	0	0	-1	0	1	0	0	1	1	1	0	0	1	0	0	0	-1	-1	1	0	0	0	-1	0	-1	-1	0	0	-1
gUNC4513522	-1	-1	-1	0	1	-1	-1	-1	-1	-1	0	1	0	-1	0	NA	0	0	0	1	0	0	-1	0	1	0	0	1	1	1	0	0	1	0	0	0	-1	-1	1	0	0	0	-1	0	-1	-1	0	0	-1
gUNC4569394	-1	-1	0	0	0	0	-1	-1	0	-1	-1	1	-1	0	0	0	0	0	0	1	0	0	-1	1	1	0	0	1	0	1	0	-1	1	1	0	0	-1	-1	1	-1	1	0	-1	1	-1	-1	1	-1	-1
gUNC4601969	-1	-1	-1	-1	0	0	-1	0	0	-1	-1	1	-1	0	0	0	1	0	-1	0	0	0	-1	1	1	0	-1	0	0	0	0	0	1	0	0	0	-1	0	1	-1	1	0	-1	1	-1	-1	1	0	-1
gUNC4666739	-1	-1	0	-1	0	-1	0	0	-1	-1	1	-1	0	-1	-1	NA	-1	-1	0	0	0	1	0	NA	-1	0	0	0	0	-1	0	-1	0	0	-1	0	1	1	-1	NA	0	-1	0	1	0	0	0	0	NA
gUNC4673471	-1	-1	0	-1	0	-1	0	0	-1	-1	1	-1	0	-1	-1	0	-1	-1	0	0	0	1	0	0	-1	0	0	0	0	-1	0	-1	0	0	-1	0	1	1	-1	0	0	-1	0	1	0	0	0	0	0
gUNC4791105	-1	-1	1	-1	0	0	0	0	-1	-1	1	-1	0	0	-1	0	-1	-1	0	0	0	1	0	0	-1	0	0	0	0	0	-1	-1	0	0	-1	0	1	1	-1	0	0	-1	0	1	0	0	-1	0	1
gUNC4805771	-1	-1	1	-1	0	0	0	0	-1	-1	1	-1	0	0	-1	0	-1	-1	0	0	0	1	0	0	-1	0	0	0	0	0	-1	-1	0	0	-1	0	1	1	-1	0	0	-1	0	1	0	0	-1	0	1
gUNC4833458	-1	-1	1	-1	0	0	0	0	-1	-1	1	-1	0	0	-1	0	-1	-1	0	0	0	1	0	0	-1	0	0	0	0	0	-1	-1	0	0	-1	0	1	1	-1	0	0	-1	0	1	0	0	-1	0	1
gUNC4850842	-1	-1	1	-1	0	0	0	0	-1	-1	1	-1	0	0	-1	0	-1	-1	0	0	0	1	0	0	-1	0	0	0	0	0	-1	-1	0	0	-1	0	1	1	-1	0	0	-1	0	1	0	0	-1	0	1
gUNC487441	-1	0	-1	0	-1	-1	-1	-1	-1	-1	-1	-1	0	-1	-1	-1	-1	0	0	0	-1	0	-1	-1	-1	0	-1	0	-1	-1	0	-1	0	0	0	1	0	-1	0	-1	-1	0	0	-1	0	-1	0	-1	1
gUNC4919034	-1	-1	1	-1	0	0	0	-1	-1	-1	1	-1	0	0	-1	-1	-1	-1	0	0	0	0	0	-1	-1	0	0	0	0	0	-1	-1	0	0	-1	0	1	1	-1	0	1	-1	0	1	0	0	-1	0	1
gUNC4962432	-1	0	1	-1	0	0	0	-1	-1	-1	1	0	0	0	-1	-1	-1	-1	0	1	0	-1	0	-1	0	0	0	0	0	0	-1	-1	0	0	-1	0	1	1	-1	0	1	-1	0	1	0	0	-1	0	1
gUNC496797	0	0	1	0	1	1	0	1	1	1	1	1	0	1	0	1	1	0	0	0	1	0	0	1	1	0	1	0	1	1	0	1	0	-1	0	0	0	1	0	1	1	0	0	1	0	1	0	1	0
gUNC5009091	0	0	-1	1	0	0	0	1	1	0	-1	0	0	0	1	NA	1	1	0	-1	0	1	0	1	0	0	-1	0	0	0	1	1	0	0	0	0	-1	-1	1	0	-1	1	0	-1	0	0	1	0	-1
gUNC5036315	0	0	1	-1	0	0	0	-1	-1	0	1	0	0	0	-1	-1	-1	0	0	1	0	-1	0	-1	0	0	1	0	0	0	-1	-1	0	0	0	0	1	1	-1	0	1	-1	0	1	0	1	-1	0	1
gUNC5046545	0	0	-1	1	0	NA	0	1	1	0	-1	0	0	0	1	1	1	0	0	-1	0	1	0	1	0	0	-1	0	0	0	1	1	0	0	0	0	-1	-1	1	NA	-1	1	0	-1	0	-1	1	NA	NA
gUNC5182782	NA	-1	1	-1	-1	0	0	-1	-1	0	1	0	0	-1	-1	NA	0	0	0	1	0	-1	-1	-1	1	0	1	0	-1	0	-1	-1	0	0	0	1	1	0	-1	0	NA	-1	-1	1	0	1	-1	0	1
gUNC5194701	0	1	-1	1	1	0	0	1	1	0	-1	0	0	1	1	1	0	0	0	-1	0	1	1	1	-1	0	-1	0	1	0	1	1	0	0	0	-1	-1	0	1	0	-1	1	1	-1	0	-1	1	0	-1
gUNC5208223	0	1	-1	1	1	0	0	1	1	0	-1	0	0	1	1	1	0	0	0	-1	0	1	1	1	-1	0	-1	0	1	0	1	1	0	0	0	-1	-1	0	1	NA	-1	1	1	-1	0	-1	1	NA	-1
gUNC5236692	0	1	-1	1	1	0	0	1	1	0	-1	0	0	1	1	1	0	0	0	-1	0	1	1	1	-1	0	-1	0	1	0	1	1	0	0	0	-1	-1	0	1	0	-1	1	1	-1	0	-1	1	0	-1
gUNC5248278	0	-1	1	-1	-1	0	0	-1	-1	0	1	0	0	-1	-1	-1	0	0	0	1	0	-1	-1	-1	1	0	1	0	-1	0	-1	-1	0	0	0	1	1	0	-1	0	1	-1	-1	1	0	1	-1	0	1
gUNC525766	0	0	1	0	1	1	1	1	1	1	1	1	0	1	1	1	1	0	0	0	1	0	1	1	1	0	1	0	1	1	0	1	0	NA	0	0	1	1	0	1	1	0	0	1	0	1	0	1	0
gUNC5287977	0	1	0	0	0	0	0	1	1	-1	-1	0	0	1	0	0	-1	0	0	-1	0	-1	0	1	-1	0	-1	0	0	0	1	1	-1	1	0	-1	-1	0	1	0	-1	1	-1	-1	0	-1	1	0	-1
gUNC5295127	0	-1	0	0	0	0	0	-1	-1	1	1	0	0	-1	0	0	1	0	1	1	0	1	0	-1	1	0	1	0	0	0	-1	-1	1	-1	0	1	1	0	-1	0	1	-1	1	1	0	1	-1	0	1
gUNC5359394	-1	1	1	0	-1	1	0	1	0	1	0	0	0	1	1	1	-1	0	-1	-1	1	0	1	1	-1	0	-1	0	0	0	1	0	-1	1	0	-1	1	-1	1	-1	-1	1	0	0	1	-1	1	0	0
gUNC5373318	-1	1	1	0	-1	1	0	1	0	1	0	0	0	1	1	1	-1	0	-1	-1	1	0	1	1	-1	0	-1	0	0	0	1	0	-1	1	0	-1	1	-1	1	-1	-1	1	0	0	1	-1	1	0	0
gUNC5466669	-1	1	1	0	0	1	0	1	0	1	1	0	0	1	1	1	1	0	-1	-1	1	0	1	1	1	0	-1	0	1	1	1	0	0	1	0	-1	1	0	1	0	0	0	1	0	1	0	1	1	1
gUNC5471789	-1	1	1	0	0	1	0	1	0	1	1	0	0	1	1	1	1	0	-1	-1	1	0	1	1	1	0	-1	0	1	1	1	0	0	1	0	-1	1	0	1	0	0	0	1	0	1	0	1	1	1
gUNC5508250	-1	1	1	0	0	1	0	1	0	1	1	0	0	1	1	1	1	0	-1	-1	1	0	1	1	1	0	0	0	1	1	1	0	0	1	0	-1	1	0	1	0	0	0	1	0	1	0	1	1	1
gUNC5532424	-1	1	1	0	0	1	0	1	0	1	1	0	0	1	1	NA	NA	0	0	-1	1	0	1	1	NA	0	0	0	1	1	NA	0	0	1	-1	-1	1	0	1	0	0	NA	1	0	1	0	1	NA	1
gUNC5586083	-1	1	1	0	0	1	0	1	0	1	1	0	0	1	1	1	1	0	0	-1	1	0	1	1	1	0	0	0	1	1	1	0	0	1	-1	-1	1	0	1	0	0	0	1	0	1	0	1	1	1
gUNC5794598	0	0	0	0	0	1	-1	1	0	1	0	0	0	1	0	1	1	-1	0	0	0	0	0	1	0	-1	1	0	0	0	0	0	0	0	-1	-1	1	1	-1	-1	0	0	1	-1	0	0	-1	-1	1
gUNC5826374	0	0	0	0	0	1	-1	1	0	1	0	0	0	1	0	1	1	-1	0	0	0	0	0	1	0	-1	1	0	0	0	0	-1	0	0	-1	-1	1	1	-1	-1	0	0	1	-1	0	0	-1	-1	1
gUNC5836999	0	0	0	0	0	-1	1	-1	0	-1	0	0	0	-1	0	-1	-1	1	0	0	0	0	0	-1	0	1	-1	0	0	0	0	1	0	0	1	1	-1	-1	0	1	0	0	-1	1	0	0	1	1	-1
gUNC5855250	NA	0	0	NA	NA	1	-1	1	0	1	NA	0	NA	1	NA	NA	NA	-1	0	NA	NA	NA	NA	1	0	-1	NA	0	NA	0	NA	-1	NA	NA	-1	-1	1	1	0	-1	0	NA	1	-1	NA	NA	-1	-1	1
gUNC5873691	0	0	0	0	0	-1	1	-1	0	-1	-1	0	0	-1	0	-1	-1	1	0	-1	0	0	0	-1	0	1	-1	0	0	0	0	1	0	0	1	1	-1	-1	0	1	0	0	-1	1	0	0	1	1	-1
gUNC5885627	0	0	0	0	0	-1	1	-1	0	-1	-1	0	0	-1	0	-1	-1	1	0	-1	0	0	0	-1	0	1	-1	0	0	0	0	1	0	0	1	1	-1	-1	0	1	0	0	-1	1	0	0	1	1	-1
gUNC5923673	0	NA	0	1	-1	NA	1	0	0	NA	0	0	NA	NA	NA	NA	-1	1	0	NA	0	0	0	0	0	1	NA	0	0	0	0	1	0	0	1	0	NA	NA	0	1	0	0	NA	0	-1	0	0	1	-1
gUNC5981062	0	0	0	-1	1	1	0	0	0	1	0	0	1	1	0	0	1	-1	0	1	0	0	0	-1	0	-1	1	0	0	0	0	-1	0	0	-1	0	1	1	0	-1	0	0	1	0	1	0	0	-1	1
gUNC6002742	0	0	0	-1	1	1	0	0	0	1	0	0	1	1	0	0	1	-1	0	1	0	0	0	NA	0	-1	1	0	0	0	0	-1	0	0	-1	0	1	1	0	-1	0	0	1	0	1	0	0	NA	1
gUNC6019002	0	0	0	-1	1	1	0	-1	0	1	0	0	1	1	0	-1	1	-1	0	1	0	0	0	-1	0	-1	1	0	0	0	0	-1	0	0	-1	0	1	1	0	-1	0	0	1	0	1	0	0	-1	1
gUNC601980	0	0	-1	0	-1	0	-1	-1	-1	-1	-1	0	0	0	-1	-1	-1	1	-1	1	-1	0	-1	-1	-1	1	-1	0	-1	-1	1	-1	-1	0	-1	NA	-1	-1	1	-1	0	1	0	-1	0	-1	1	-1	0
gUNC6032774	0	0	0	-1	1	1	0	-1	0	1	0	0	1	1	0	-1	1	-1	0	1	0	0	0	-1	0	-1	1	0	0	0	0	-1	0	0	-1	0	1	1	0	-1	0	0	1	0	1	0	0	-1	1
gUNC6215314	0	-1	0	0	1	1	1	-1	0	1	1	0	1	0	0	-1	1	-1	1	1	1	0	0	-1	0	-1	1	0	1	1	0	0	1	0	0	0	1	1	0	0	0	0	1	0	1	0	0	0	1
gUNC6247460	-1	-1	1	0	1	1	1	-1	-1	1	1	-1	1	0	0	-1	1	-1	1	1	1	1	0	-1	0	-1	1	-1	1	1	1	0	1	-1	0	1	1	1	0	0	0	0	1	1	1	0	0	0	1
gUNC6265372	-1	-1	1	0	1	1	1	-1	-1	1	1	-1	1	0	0	-1	1	-1	1	1	1	1	0	-1	0	-1	1	-1	1	1	1	0	1	-1	0	1	1	1	0	0	0	0	1	1	1	0	0	0	1
gUNC6265372b	-1	-1	1	0	1	1	1	-1	-1	1	1	-1	1	0	0	-1	1	-1	1	1	1	1	0	-1	0	-1	1	-1	1	1	1	0	1	-1	0	1	1	1	0	0	0	0	1	1	1	0	0	0	1
gUNC6309280	NA	-1	1	1	1	1	NA	-1	0	1	1	-1	1	0	0	-1	NA	-1	1	1	1	1	0	-1	0	-1	1	-1	1	1	1	0	1	-1	0	1	1	1	0	0	0	0	1	1	1	0	0	0	1
gUNC6331986	-1	-1	1	1	1	1	1	-1	0	0	1	-1	1	0	0	-1	1	-1	1	1	1	1	0	-1	0	-1	1	-1	1	1	1	0	1	-1	0	1	1	1	0	0	0	0	1	1	1	0	0	0	1
gUNC6421327	0	-1	1	1	1	1	1	-1	0	0	0	0	1	1	0	0	1	1	1	1	1	0	0	-1	0	1	1	-1	1	1	1	1	1	0	0	1	1	1	1	0	0	1	1	1	1	0	1	1	1
gUNC6535995	0	-1	-1	-1	0	-1	-1	-1	0	0	0	-1	0	0	-1	-1	-1	0	0	-1	-1	0	-1	-1	-1	0	0	-1	0	-1	-1	-1	-1	0	-1	-1	-1	-1	0	-1	-1	-1	-1	-1	-1	0	0	-1	-1
gUNC6544103	0	1	1	1	0	1	1	1	0	0	0	1	0	0	1	1	1	0	0	1	1	0	1	1	1	0	0	1	0	1	1	1	1	0	1	1	1	1	0	1	1	1	1	1	1	0	0	1	1
gUNC6624174	-1	-1	-1	-1	0	0	-1	-1	0	-1	0	0	0	0	-1	NA	-1	0	0	-1	-1	0	-1	-1	-1	0	0	0	0	-1	-1	-1	-1	-1	-1	-1	-1	-1	0	-1	-1	-1	-1	-1	-1	0	0	-1	0
gUNC6687508	-1	-1	-1	-1	-1	0	-1	-1	-1	-1	-1	-1	-1	0	-1	0	-1	-1	-1	-1	-1	NA	-1	-1	-1	-1	-1	0	-1	-1	-1	-1	-1	-1	-1	-1	-1	0	-1	-1	-1	-1	-1	0	0	0	0	-1	-1
gUNC6709591	-1	-1	-1	-1	-1	-1	-1	-1	-1	-1	-1	-1	-1	-1	-1	0	-1	-1	-1	-1	-1	NA	-1	-1	-1	-1	-1	0	-1	-1	-1	-1	-1	-1	-1	-1	-1	0	-1	-1	-1	-1	-1	0	0	0	0	-1	-1
gUNC6724691	-1	-1	-1	-1	-1	-1	-1	-1	-1	-1	-1	-1	-1	-1	-1	0	-1	-1	-1	-1	-1	NA	-1	-1	-1	-1	-1	0	-1	-1	-1	-1	-1	-1	-1	-1	-1	0	-1	-1	-1	-1	-1	0	0	0	0	-1	-1
gUNC6760525	-1	-1	-1	-1	-1	-1	-1	-1	-1	-1	-1	-1	-1	-1	-1	0	-1	0	-1	-1	-1	NA	-1	-1	-1	0	-1	0	-1	-1	-1	0	-1	-1	-1	-1	-1	0	-1	0	-1	0	-1	0	0	0	0	-1	-1
gUNC6772759	-1	-1	-1	-1	-1	-1	-1	-1	-1	-1	-1	-1	-1	-1	-1	0	-1	0	-1	-1	-1	NA	-1	-1	-1	0	-1	0	-1	-1	-1	0	-1	-1	-1	-1	-1	0	-1	0	-1	0	-1	0	0	0	0	-1	-1
gUNC6820715	-1	-1	-1	-1	-1	-1	-1	-1	-1	-1	-1	-1	-1	-1	-1	0	-1	0	-1	-1	-1	NA	-1	-1	-1	0	-1	0	-1	-1	-1	0	-1	-1	-1	-1	-1	0	-1	0	-1	0	-1	0	0	0	0	-1	-1
gUNC6822655	-1	-1	-1	-1	-1	-1	-1	-1	-1	-1	-1	-1	-1	-1	-1	0	-1	0	-1	-1	-1	NA	-1	-1	-1	0	-1	0	-1	-1	-1	0	-1	-1	-1	-1	-1	0	-1	0	-1	0	-1	0	0	0	0	-1	-1
gUNC6860017	-1	-1	-1	-1	-1	-1	-1	-1	-1	-1	-1	-1	0	-1	-1	0	-1	0	-1	-1	0	NA	-1	-1	-1	0	-1	0	0	-1	-1	0	-1	-1	-1	-1	-1	-1	-1	0	-1	0	-1	-1	0	0	-1	0	-1
gUNC6905295	-1	-1	-1	-1	-1	-1	-1	-1	-1	-1	-1	-1	-1	-1	-1	0	-1	1	-1	-1	-1	1	-1	-1	-1	1	-1	0	-1	-1	0	0	-1	0	-1	-1	-1	-1	1	0	-1	1	-1	-1	1	0	0	0	-1
gUNC6974225	-1	-1	-1	-1	-1	-1	-1	-1	-1	-1	-1	-1	-1	-1	-1	0	-1	1	-1	0	-1	0	-1	-1	-1	1	-1	0	-1	-1	0	0	-1	0	-1	-1	-1	-1	1	0	-1	1	-1	-1	1	0	0	0	-1
gUNC6976496	-1	-1	-1	-1	-1	-1	-1	-1	-1	-1	-1	-1	-1	-1	-1	0	-1	1	-1	0	-1	0	-1	-1	-1	1	-1	0	-1	-1	0	0	-1	0	-1	-1	-1	-1	1	0	-1	1	-1	-1	1	0	0	0	-1
gUNC6997896	-1	-1	-1	-1	-1	-1	-1	-1	0	-1	-1	0	-1	-1	-1	0	-1	1	-1	0	-1	0	-1	-1	-1	1	-1	0	-1	-1	0	0	-1	0	-1	-1	-1	-1	1	0	-1	1	-1	-1	1	0	0	0	-1
gUNC7004185	-1	-1	-1	-1	-1	-1	-1	-1	0	-1	-1	0	-1	-1	-1	0	-1	0	-1	-1	-1	0	-1	-1	-1	0	-1	-1	-1	-1	0	0	-1	0	-1	-1	-1	-1	NA	0	-1	0	-1	-1	NA	-1	0	0	-1
gUNC715622	0	-1	-1	0	-1	0	-1	-1	-1	-1	-1	0	0	0	-1	-1	-1	NA	-1	NA	-1	0	-1	0	-1	NA	-1	0	-1	-1	0	-1	-1	0	-1	0	-1	-1	0	-1	0	NA	0	-1	0	0	0	-1	0
gUNC721751	0	1	1	0	1	0	1	1	1	1	1	0	0	0	1	1	1	NA	1	NA	1	0	1	0	1	NA	1	0	1	1	0	1	1	0	1	0	1	1	0	1	0	NA	0	1	0	0	0	1	0
gUNC7288237	0	0	1	1	1	1	1	0	0	0	1	0	0	1	1	0	0	1	1	1	0	1	1	0	1	1	0	1	0	1	1	1	0	1	1	0	1	1	1	1	0	1	1	0	0	1	1	1	1
gUNC7358610	-1	0	-1	-1	-1	-1	-1	1	-1	0	-1	-1	0	-1	-1	NA	0	-1	-1	-1	0	-1	-1	1	-1	-1	0	-1	0	0	-1	0	0	-1	-1	-1	0	0	-1	NA	0	-1	-1	0	0	0	-1	0	-1
gUNC7370285	-1	0	-1	-1	-1	-1	-1	1	-1	0	-1	-1	0	-1	-1	0	0	-1	-1	-1	0	-1	-1	1	-1	-1	0	-1	0	0	-1	0	0	-1	-1	-1	0	0	-1	1	0	-1	-1	0	0	0	-1	0	-1
gUNC7479389	-1	0	-1	-1	-1	-1	-1	0	-1	0	-1	-1	0	-1	-1	0	0	-1	-1	-1	0	-1	-1	0	-1	-1	-1	-1	0	0	-1	0	0	-1	-1	-1	0	0	-1	NA	0	-1	-1	0	-1	0	-1	0	-1
gUNC7543548	-1	0	-1	-1	-1	-1	-1	0	-1	0	-1	-1	-1	-1	-1	0	0	-1	-1	-1	-1	-1	-1	0	-1	-1	-1	-1	-1	0	-1	0	0	-1	-1	-1	0	0	-1	NA	0	-1	-1	-1	-1	0	-1	0	-1
gUNC7551931	-1	0	-1	-1	-1	-1	-1	0	-1	NA	-1	-1	-1	-1	-1	0	0	-1	-1	-1	-1	-1	-1	0	-1	-1	-1	-1	-1	0	-1	NA	0	-1	-1	-1	0	NA	-1	NA	0	-1	-1	-1	-1	0	NA	NA	-1
gUNC7565502	-1	0	-1	-1	-1	-1	-1	0	-1	0	-1	-1	-1	-1	-1	NA	0	-1	-1	-1	-1	-1	-1	0	-1	-1	-1	-1	-1	0	-1	0	0	-1	-1	-1	0	0	-1	NA	0	-1	-1	-1	-1	0	-1	0	-1
gUNC7580591	-1	0	-1	-1	-1	-1	-1	0	-1	0	-1	-1	-1	-1	-1	0	0	-1	-1	-1	-1	-1	-1	0	-1	-1	-1	-1	-1	0	-1	NA	0	-1	-1	-1	0	0	-1	NA	0	-1	-1	-1	-1	0	-1	NA	-1
gUNC7591097	-1	0	-1	-1	-1	-1	-1	0	-1	0	-1	-1	-1	-1	-1	0	0	-1	-1	-1	-1	-1	-1	0	-1	-1	-1	-1	-1	0	-1	NA	0	-1	-1	-1	0	0	-1	NA	0	-1	-1	-1	-1	0	-1	NA	-1
gUNC7598588	-1	0	-1	-1	-1	-1	-1	0	-1	0	-1	-1	-1	-1	-1	0	0	-1	-1	-1	-1	-1	-1	0	-1	-1	-1	-1	-1	0	-1	NA	0	-1	-1	-1	0	0	-1	NA	0	-1	-1	-1	-1	0	-1	NA	-1
gUNC7668854	-1	0	0	-1	-1	0	-1	-1	-1	NA	0	-1	-1	-1	-1	0	0	-1	-1	-1	-1	-1	-1	-1	-1	-1	-1	-1	-1	0	-1	NA	0	-1	-1	-1	0	0	-1	NA	0	-1	0	-1	-1	0	-1	NA	-1
gUNC7677604	-1	0	0	-1	-1	0	-1	-1	-1	NA	0	-1	-1	-1	-1	0	0	-1	-1	-1	-1	-1	-1	-1	-1	-1	-1	-1	-1	0	-1	NA	0	-1	-1	-1	0	0	-1	NA	0	-1	0	-1	-1	0	-1	NA	-1
gUNC7706339	-1	-1	0	-1	-1	0	-1	-1	-1	0	0	-1	-1	-1	-1	0	0	-1	-1	-1	-1	-1	-1	-1	-1	-1	0	-1	-1	0	-1	0	0	-1	-1	-1	0	0	-1	NA	0	-1	0	-1	-1	0	-1	0	-1
gUNC7761564	-1	-1	0	-1	0	0	-1	-1	-1	0	0	-1	-1	-1	-1	0	NA	-1	-1	-1	-1	-1	-1	-1	0	-1	0	-1	0	0	-1	0	0	-1	-1	0	0	0	-1	NA	0	-1	0	-1	-1	0	-1	0	-1
gUNC7836639	-1	-1	0	-1	0	0	-1	-1	0	0	0	-1	-1	-1	-1	0	NA	0	-1	-1	-1	-1	-1	-1	0	-1	0	-1	0	0	-1	0	0	-1	-1	0	0	0	-1	0	0	-1	-1	-1	-1	-1	-1	0	-1
gUNC7852981	-1	-1	0	-1	0	0	-1	-1	0	0	0	-1	-1	-1	-1	-1	NA	0	-1	-1	-1	-1	0	-1	0	-1	0	-1	0	0	-1	0	0	-1	-1	0	0	0	-1	0	0	-1	-1	-1	-1	-1	-1	0	-1
gUNC7862387	-1	-1	0	-1	0	0	-1	-1	0	0	0	-1	-1	-1	-1	-1	NA	0	-1	-1	-1	-1	0	-1	0	-1	0	-1	0	0	-1	0	0	-1	-1	0	0	0	-1	0	0	-1	-1	-1	-1	-1	-1	0	-1
gUNC7883528	-1	-1	0	-1	0	0	-1	-1	-1	0	0	-1	-1	-1	-1	-1	NA	0	-1	-1	-1	-1	0	-1	0	-1	0	-1	0	0	-1	0	0	-1	-1	0	0	0	-1	0	0	-1	-1	-1	-1	-1	-1	0	-1
gUNC791131	0	-1	-1	-1	-1	-1	-1	-1	-1	-1	-1	-1	-1	-1	-1	-1	-1	-1	-1	-1	-1	-1	-1	0	-1	-1	-1	-1	-1	-1	-1	-1	-1	-1	-1	0	-1	-1	-1	-1	-1	-1	0	-1	0	-1	-1	-1	-1
gUNC7918981	-1	-1	0	-1	0	0	-1	-1	-1	0	-1	-1	-1	-1	-1	-1	NA	0	-1	-1	-1	-1	0	-1	NA	-1	0	-1	0	0	-1	0	0	-1	-1	0	0	0	-1	0	0	-1	-1	-1	-1	-1	-1	0	-1
gUNC7953854	-1	-1	0	-1	0	0	-1	-1	0	0	0	-1	0	-1	-1	-1	1	0	-1	-1	0	-1	0	-1	1	-1	0	-1	0	0	-1	0	-1	-1	-1	0	0	0	-1	0	-1	-1	-1	-1	-1	0	-1	0	-1
gUNC7966272	-1	-1	0	-1	0	0	-1	-1	0	0	0	-1	0	-1	-1	-1	1	0	-1	-1	0	-1	0	-1	1	-1	0	-1	0	0	-1	0	-1	-1	-1	0	0	0	0	0	-1	-1	-1	-1	-1	0	-1	0	-1
gUNC8040300	-1	-1	0	-1	0	0	-1	-1	0	0	0	-1	0	-1	-1	-1	NA	0	-1	-1	0	-1	0	-1	NA	-1	0	-1	0	0	-1	0	-1	-1	-1	0	0	0	0	0	-1	-1	-1	-1	-1	0	-1	0	-1
gUNC8048317	-1	-1	0	-1	0	NA	-1	-1	0	0	0	-1	0	-1	NA	-1	NA	0	NA	-1	0	-1	0	-1	NA	-1	0	-1	0	0	-1	0	-1	-1	-1	0	0	0	NA	0	-1	-1	-1	NA	-1	0	-1	0	-1
gUNC8061889	-1	-1	0	-1	0	NA	-1	-1	0	0	0	-1	0	-1	-1	-1	NA	0	-1	-1	0	-1	0	-1	NA	-1	0	-1	0	0	-1	0	-1	-1	-1	0	0	0	0	0	-1	-1	-1	-1	0	0	-1	0	-1
gUNC821869	0	1	1	1	1	1	0	1	1	1	1	1	1	1	0	1	1	1	1	1	1	1	0	0	1	1	1	1	1	1	1	1	1	1	1	1	1	1	1	1	1	1	0	1	0	1	1	1	1
gUNC8246502	-1	-1	-1	-1	1	-1	-1	-1	-1	0	0	0	0	-1	-1	-1	1	0	-1	1	0	-1	0	-1	0	-1	1	0	0	-1	-1	1	1	-1	-1	-1	-1	0	0	1	1	-1	0	-1	-1	1	0	1	-1
gUNC8275085	-1	-1	-1	-1	1	-1	-1	-1	-1	-1	0	0	1	-1	-1	-1	1	1	-1	1	0	-1	0	-1	1	-1	1	0	0	0	-1	1	1	-1	-1	-1	-1	0	0	1	1	0	0	-1	-1	1	0	1	-1
gUNC8302213	-1	-1	-1	-1	1	-1	-1	-1	-1	-1	0	0	1	-1	-1	-1	1	1	-1	0	0	-1	0	-1	1	-1	1	0	0	0	-1	1	1	-1	-1	-1	-1	0	0	1	1	0	0	-1	-1	1	0	1	-1
gUNC8308485	-1	-1	-1	-1	1	-1	-1	-1	-1	-1	0	0	1	-1	-1	-1	1	1	-1	0	0	-1	0	-1	1	-1	1	0	0	0	-1	1	1	-1	-1	-1	-1	0	0	1	1	0	0	-1	-1	1	0	1	-1
gUNC8318327	-1	-1	-1	-1	1	-1	-1	-1	-1	-1	0	-1	1	-1	-1	-1	1	1	-1	0	0	-1	0	-1	1	-1	1	0	0	NA	-1	1	1	-1	-1	-1	-1	0	0	1	1	-1	0	-1	-1	1	-1	1	NA
gUNC835226	0	-1	-1	-1	-1	-1	0	-1	-1	-1	-1	-1	-1	-1	0	-1	-1	-1	-1	-1	-1	-1	0	0	-1	-1	-1	-1	-1	-1	-1	-1	-1	-1	-1	-1	-1	-1	-1	-1	-1	-1	0	-1	0	-1	-1	-1	-1
gUNC8366533	-1	-1	-1	-1	1	-1	-1	-1	-1	-1	0	-1	1	-1	-1	-1	1	1	-1	0	0	-1	0	-1	1	-1	1	0	0	0	-1	0	0	-1	-1	0	-1	0	0	0	1	-1	0	-1	-1	1	-1	0	-1
gUNC842284	0	-1	-1	-1	-1	-1	0	-1	-1	-1	-1	-1	-1	-1	0	-1	-1	-1	-1	-1	-1	-1	0	0	-1	-1	-1	-1	-1	-1	-1	-1	-1	-1	-1	-1	-1	-1	-1	-1	-1	-1	0	-1	0	-1	-1	-1	-1
gUNC8454694	0	1	1	0	1	0	1	1	1	1	0	1	1	0	1	1	-1	-1	0	0	1	1	0	1	-1	1	-1	0	1	0	0	0	1	1	0	0	1	1	1	-1	0	1	1	0	0	-1	0	0	1
gUNC8536472	0	1	1	0	1	-1	0	1	0	1	1	1	1	0	1	0	-1	0	0	1	1	1	1	1	-1	1	0	1	1	0	0	0	1	1	1	0	1	1	1	0	1	1	1	0	0	0	0	0	1
gUNC8545548	-1	-1	0	0	-1	0	-1	0	-1	-1	0	0	-1	0	-1	0	0	-1	-1	-1	-1	0	-1	-1	0	-1	-1	-1	-1	-1	-1	0	-1	-1	-1	0	-1	-1	-1	-1	0	-1	-1	-1	-1	-1	-1	0	0
gUNC8594535	-1	-1	0	0	-1	0	-1	0	-1	-1	0	0	-1	0	-1	0	0	-1	-1	-1	-1	0	-1	-1	0	-1	-1	-1	-1	-1	-1	0	-1	-1	-1	0	-1	-1	-1	-1	-1	-1	-1	-1	-1	-1	-1	0	0
gUNC8619742	-1	-1	0	0	-1	0	-1	0	-1	-1	0	0	-1	0	-1	0	0	-1	-1	-1	-1	0	-1	-1	0	-1	-1	-1	-1	-1	-1	0	-1	-1	-1	0	-1	-1	-1	-1	-1	-1	-1	-1	-1	-1	-1	0	0
gUNC868588	0	1	1	1	1	1	0	1	1	1	1	1	1	1	0	1	1	1	1	1	1	1	0	0	1	1	1	1	1	1	1	1	1	1	1	1	1	1	1	1	1	1	0	1	0	1	1	1	1
gUNC8834177	0	1	-1	1	1	0	1	0	1	1	0	1	1	NA	1	0	-1	1	1	1	1	1	0	0	0	1	1	1	1	0	1	0	1	1	1	1	1	0	1	1	1	1	1	0	0	0	1	0	1
gUNC8914581	-1	-1	0	-1	-1	NA	-1	-1	-1	-1	-1	-1	-1	0	-1	0	0	-1	-1	-1	-1	-1	0	NA	NA	-1	-1	-1	-1	-1	-1	0	-1	-1	-1	-1	-1	-1	-1	NA	-1	-1	-1	-1	-1	NA	-1	NA	NA
gUNC8920690	-1	-1	0	-1	-1	0	-1	-1	-1	-1	-1	-1	-1	0	-1	0	0	-1	-1	-1	-1	-1	0	-1	0	-1	-1	-1	-1	-1	-1	0	-1	-1	-1	-1	-1	-1	-1	-1	-1	-1	-1	-1	-1	0	-1	0	-1
gUNC8930200	NA	-1	0	-1	-1	0	NA	-1	NA	-1	NA	NA	-1	0	NA	NA	NA	NA	-1	NA	-1	-1	0	-1	NA	-1	-1	-1	NA	NA	-1	0	-1	-1	-1	NA	NA	NA	NA	-1	NA	-1	NA	-1	-1	NA	-1	NA	-1
gUNC8961002	-1	-1	0	-1	-1	0	-1	-1	-1	-1	-1	-1	-1	0	-1	0	0	-1	-1	-1	-1	-1	0	-1	0	-1	-1	-1	-1	-1	-1	0	-1	-1	-1	-1	-1	-1	-1	-1	-1	-1	-1	-1	-1	0	-1	0	-1
gUNC8972557	-1	-1	0	-1	-1	0	-1	-1	-1	-1	-1	-1	-1	0	-1	0	0	-1	-1	-1	-1	-1	0	-1	0	-1	-1	-1	-1	-1	-1	0	-1	-1	-1	-1	-1	-1	-1	-1	-1	-1	0	-1	-1	0	-1	0	-1
gUNC8990259	-1	-1	0	-1	-1	0	-1	-1	-1	-1	-1	-1	-1	0	-1	0	0	-1	-1	-1	-1	-1	0	-1	0	-1	-1	-1	-1	-1	-1	0	-1	-1	-1	-1	-1	-1	-1	-1	-1	-1	0	-1	-1	0	-1	0	-1
gUNC8995726	-1	-1	0	-1	-1	NA	-1	-1	-1	-1	-1	-1	-1	0	-1	0	0	-1	-1	-1	-1	-1	0	-1	0	-1	-1	-1	-1	-1	-1	NA	-1	-1	-1	-1	-1	-1	-1	-1	-1	-1	0	-1	-1	NA	-1	NA	-1
gUNC9081054	-1	-1	0	-1	-1	0	-1	-1	-1	-1	0	-1	-1	0	-1	NA	0	-1	-1	-1	-1	-1	-1	-1	0	-1	-1	-1	-1	-1	-1	-1	-1	-1	-1	-1	-1	-1	-1	-1	-1	-1	0	-1	-1	0	-1	-1	-1
gUNC9106514	-1	-1	-1	-1	-1	0	-1	-1	-1	-1	NA	-1	-1	0	-1	0	0	-1	-1	-1	-1	-1	-1	-1	0	-1	-1	-1	-1	-1	0	-1	-1	-1	-1	-1	-1	-1	0	-1	-1	-1	0	-1	-1	NA	-1	-1	-1
gUNC9177947	-1	-1	0	-1	-1	0	-1	0	-1	-1	NA	-1	-1	0	-1	0	0	-1	-1	-1	-1	-1	-1	-1	0	-1	-1	-1	-1	-1	0	-1	-1	-1	-1	-1	-1	0	0	-1	-1	-1	0	-1	-1	NA	-1	-1	-1
gUNC9260127	-1	0	0	0	-1	0	0	0	-1	-1	1	-1	-1	0	0	1	0	-1	-1	-1	-1	-1	-1	0	0	-1	-1	-1	-1	-1	-1	-1	-1	-1	-1	-1	0	0	-1	-1	0	-1	0	-1	-1	1	-1	-1	-1
gUNC9273393	-1	0	0	0	-1	0	0	0	-1	-1	1	-1	-1	0	0	1	0	-1	-1	-1	-1	-1	-1	0	0	-1	-1	-1	-1	-1	-1	-1	-1	-1	-1	-1	0	0	-1	-1	0	-1	0	-1	-1	1	-1	-1	-1
gUNC9332840	-1	0	0	0	-1	0	0	0	-1	-1	1	-1	-1	0	0	1	0	-1	-1	-1	-1	-1	-1	0	0	-1	-1	-1	-1	-1	-1	-1	-1	-1	-1	-1	0	0	-1	-1	0	-1	0	-1	-1	1	-1	-1	-1
gUNC9510172	-1	-1	NA	-1	-1	NA	NA	-1	NA	NA	NA	NA	NA	NA	0	NA	NA	NA	-1	NA	-1	-1	-1	NA	-1	NA	NA	NA	-1	-1	-1	NA	NA	NA	-1	-1	0	0	-1	NA	-1	NA	0	-1	-1	NA	-1	-1	-1
gUNC9537526	-1	-1	-1	-1	-1	0	0	-1	0	-1	1	1	-1	0	0	-1	-1	-1	-1	1	-1	-1	-1	-1	-1	0	0	1	-1	-1	-1	0	-1	-1	-1	-1	-1	-1	-1	0	-1	-1	0	-1	-1	-1	-1	-1	-1
gUNC9617590	-1	-1	-1	-1	-1	0	0	-1	0	-1	0	NA	-1	0	0	-1	-1	-1	-1	NA	-1	-1	-1	-1	-1	0	0	NA	-1	-1	-1	0	-1	-1	-1	-1	-1	-1	-1	0	-1	-1	0	-1	-1	-1	-1	-1	-1
gUNC9666038	-1	-1	-1	0	-1	0	0	-1	0	-1	0	NA	-1	0	0	-1	-1	0	-1	NA	-1	-1	-1	-1	-1	0	0	NA	-1	0	-1	0	-1	0	-1	-1	-1	0	-1	0	-1	0	0	-1	-1	-1	-1	-1	0
gUNC9678931	-1	-1	-1	0	-1	0	0	-1	0	-1	0	NA	-1	0	0	-1	-1	0	-1	NA	-1	-1	-1	-1	-1	0	0	NA	-1	0	-1	0	-1	0	-1	-1	-1	0	-1	0	-1	0	0	-1	-1	-1	-1	-1	0
gUNC9695589	-1	-1	-1	0	-1	0	0	-1	0	-1	0	NA	-1	0	0	-1	-1	0	-1	NA	-1	-1	-1	-1	-1	0	0	NA	-1	0	-1	0	-1	0	-1	-1	-1	0	-1	0	-1	0	0	-1	-1	-1	-1	-1	0
gUNC9712371	-1	-1	-1	0	-1	0	0	-1	0	-1	0	NA	-1	0	0	-1	-1	0	-1	NA	-1	-1	-1	-1	-1	0	0	NA	-1	0	-1	0	-1	0	-1	-1	-1	0	-1	0	-1	0	0	-1	-1	-1	-1	-1	0
gUNC9726629	0	1	1	0	1	0	0	1	0	0	0	NA	1	0	0	1	1	0	1	NA	1	1	1	1	1	0	0	NA	1	0	1	0	1	0	1	1	1	0	1	0	1	0	0	1	1	1	1	1	0
gUNC9748843	0	1	1	0	1	0	0	1	0	0	0	NA	1	0	0	1	1	0	1	NA	1	1	1	1	0	0	0	NA	1	0	1	0	1	0	1	1	1	0	1	0	1	0	0	1	1	1	1	1	0
gUNC9771918	0	-1	-1	0	-1	0	-1	-1	0	0	0	NA	-1	0	0	-1	-1	0	-1	NA	-1	-1	-1	-1	0	0	0	NA	-1	0	-1	0	-1	0	-1	-1	-1	0	-1	0	-1	0	0	-1	-1	-1	-1	-1	0
gUNC9777454	0	-1	-1	0	-1	0	-1	-1	0	0	0	NA	-1	0	0	-1	-1	0	-1	NA	-1	-1	-1	-1	0	0	0	NA	-1	0	-1	0	-1	0	-1	-1	-1	0	-1	0	-1	0	0	-1	-1	-1	-1	-1	0
gUNC9826099	0	-1	-1	0	-1	0	-1	-1	0	0	0	0	-1	0	0	-1	-1	-1	-1	0	-1	-1	-1	-1	0	-1	0	0	-1	0	-1	0	-1	-1	0	-1	0	0	-1	0	-1	-1	-1	0	-1	-1	-1	-1	0
gUNC9840226	0	1	0	0	1	0	0	1	0	0	-1	0	1	0	-1	1	1	0	1	0	0	1	1	1	0	0	0	0	1	0	0	0	1	0	0	1	0	0	1	0	1	1	1	0	1	1	1	1	0
gUNC9863457	0	-1	0	-1	-1	0	0	-1	0	0	1	0	-1	0	1	-1	-1	0	-1	0	0	-1	-1	-1	0	0	0	0	-1	0	0	0	-1	0	0	-1	0	0	-1	0	-1	-1	-1	0	-1	-1	-1	-1	0
gUNC9867296	0	1	0	1	1	0	0	1	0	0	-1	0	1	0	-1	1	1	0	1	0	0	1	1	1	0	0	0	0	1	0	0	0	1	0	0	1	0	0	1	0	1	1	1	0	1	1	1	1	0
gUNC988578	0	0	-1	0	-1	-1	0	-1	0	0	-1	0	-1	-1	0	-1	-1	-1	-1	0	-1	-1	0	-1	-1	-1	-1	-1	-1	-1	-1	-1	-1	-1	-1	0	-1	-1	-1	-1	-1	-1	0	-1	0	-1	-1	-1	0
gUNC9903906	0	1	0	1	1	0	0	1	0	0	NA	0	1	0	0	1	1	0	1	0	0	1	1	1	0	0	0	0	1	0	0	0	1	0	0	1	0	0	1	0	1	1	1	0	1	1	1	1	0
gUNC9988076	0	-1	1	-1	0	0	0	-1	0	0	1	-1	-1	0	0	-1	-1	0	-1	-1	0	-1	-1	-1	0	0	0	-1	-1	0	0	0	-1	0	0	-1	0	0	-1	0	-1	-1	-1	0	-1	0	0	-1	0
gUNCHS000309	-1	-1	0	0	-1	0	0	-1	-1	0	0	-1	0	0	-1	NA	-1	0	1	0	-1	0	-1	-1	0	0	0	-1	-1	-1	NA	0	1	0	0	1	0	-1	0	-1	0	-1	0	-1	0	-1	0	1	1
gUNCHS001315	0	0	-1	0	-1	-1	-1	-1	0	0	-1	-1	-1	-1	-1	-1	-1	-1	-1	-1	-1	-1	-1	-1	-1	-1	-1	-1	-1	-1	-1	-1	-1	-1	-1	0	-1	-1	-1	-1	-1	-1	0	-1	0	-1	-1	-1	0
gUNCHS002157	0	1	0	1	1	0	1	1	1	1	1	1	1	1	1	1	0	1	1	1	1	1	1	1	0	1	1	1	1	1	1	0	1	1	1	NA	0	0	1	0	1	1	1	0	0	1	1	1	0
gUNCHS002460	-1	-1	-1	-1	-1	-1	-1	-1	-1	0	-1	-1	-1	-1	-1	-1	0	-1	-1	-1	-1	-1	-1	-1	0	-1	-1	-1	-1	-1	-1	-1	-1	0	-1	-1	0	-1	-1	-1	-1	0	-1	-1	0	-1	-1	-1	-1
gUNCHS002697	-1	-1	-1	-1	-1	-1	-1	-1	0	NA	-1	0	-1	-1	-1	-1	0	-1	-1	-1	-1	0	-1	-1	-1	-1	-1	-1	-1	-1	-1	-1	0	-1	-1	-1	0	-1	-1	-1	-1	-1	-1	-1	NA	-1	-1	-1	0
gUNCHS002702	-1	-1	-1	-1	-1	-1	-1	-1	0	NA	-1	0	-1	-1	-1	-1	0	-1	-1	-1	-1	0	-1	-1	-1	-1	-1	-1	-1	-1	-1	-1	0	-1	-1	-1	0	-1	-1	-1	-1	-1	-1	-1	NA	-1	-1	-1	NA
gUNCHS003024	-1	0	-1	-1	-1	-1	-1	-1	-1	0	-1	-1	-1	-1	-1	-1	NA	-1	-1	-1	-1	-1	-1	-1	-1	-1	-1	-1	-1	-1	-1	-1	-1	-1	-1	-1	-1	-1	-1	0	-1	-1	-1	-1	-1	-1	-1	-1	-1
gUNCHS003215	-1	0	-1	-1	-1	-1	-1	-1	-1	0	-1	-1	-1	-1	-1	-1	NA	-1	-1	-1	-1	-1	-1	-1	-1	-1	-1	-1	-1	-1	-1	0	-1	-1	-1	-1	-1	-1	0	-1	-1	-1	-1	-1	-1	-1	-1	0	-1
gUNCHS004928	-1	-1	-1	NA	0	-1	0	-1	-1	-1	-1	-1	-1	-1	-1	-1	0	-1	-1	-1	-1	-1	-1	-1	0	-1	-1	-1	-1	-1	0	-1	-1	-1	-1	-1	-1	-1	-1	-1	-1	-1	0	-1	-1	-1	0	-1	-1
gUNCHS005561	0	-1	-1	0	-1	-1	-1	-1	0	0	-1	-1	0	0	-1	-1	-1	1	1	0	-1	-1	-1	-1	-1	1	1	-1	0	-1	-1	-1	0	0	1	0	0	-1	0	-1	0	1	-1	1	0	1	-1	-1	1
gUNCHS008823	-1	1	1	0	-1	1	0	1	0	1	0	0	0	1	1	NA	-1	0	-1	-1	1	0	1	1	-1	0	-1	0	0	0	1	0	-1	1	0	-1	1	-1	1	-1	-1	1	0	0	1	-1	1	0	0
gUNCHS008861	-1	1	1	0	-1	1	0	1	0	1	0	0	0	1	1	1	0	0	-1	-1	1	0	1	1	-1	0	-1	0	0	0	1	0	-1	1	0	-1	1	-1	1	-1	-1	1	0	0	1	-1	1	0	0
gUNCHS008973	-1	1	1	0	0	1	0	1	0	1	1	0	0	1	1	1	1	0	-1	-1	1	0	1	1	1	0	-1	0	1	1	1	0	0	1	0	-1	1	0	1	0	0	0	1	0	1	0	1	1	1
gUNCHS009090	-1	1	1	0	0	1	0	1	0	1	1	0	0	1	1	1	1	0	0	-1	1	0	1	1	1	0	0	0	1	1	1	0	0	1	-1	-1	1	0	1	0	0	0	1	0	1	0	1	1	1
gUNCHS009214	-1	0	0	0	0	0	-1	1	0	1	0	0	0	1	0	1	1	-1	0	0	1	0	0	1	1	-1	0	0	1	0	1	0	0	0	-1	-1	1	1	1	0	0	0	1	0	0	0	1	0	NA
gUNCHS010297	0	-1	1	1	1	1	0	-1	0	0	0	0	1	1	-1	0	1	1	1	1	1	0	-1	-1	0	1	1	-1	1	1	1	1	1	0	0	1	1	1	1	0	0	1	1	1	1	0	1	1	1
gUNCHS011435	-1	0	-1	-1	-1	-1	-1	1	-1	0	-1	-1	0	-1	-1	0	0	-1	-1	-1	0	-1	-1	1	-1	-1	0	-1	0	0	-1	0	0	-1	-1	-1	-1	0	-1	0	0	-1	-1	0	0	0	-1	0	-1
gUNCHS012429	-1	-1	0	-1	0	0	-1	-1	0	0	0	-1	0	-1	-1	-1	1	0	-1	-1	0	-1	0	-1	1	-1	0	-1	0	0	-1	0	-1	-1	-1	0	0	0	0	0	-1	-1	-1	-1	-1	0	-1	0	-1
gUNCHS012792	0	1	1	1	0	0	1	1	0	0	1	0	0	1	1	1	NA	0	1	NA	0	1	0	1	0	1	NA	0	0	0	1	0	0	1	1	1	0	0	0	0	0	1	0	1	1	0	0	0	1
gUNCHS013077	-1	-1	-1	-1	1	-1	-1	-1	-1	-1	0	-1	1	-1	-1	-1	1	1	-1	0	0	-1	0	-1	1	-1	1	0	0	0	-1	1	0	-1	-1	0	-1	0	0	1	1	-1	0	-1	-1	1	-1	1	-1
gUNCHS013373	0	-1	-1	0	-1	0	-1	-1	-1	-1	-1	-1	-1	0	-1	-1	1	0	0	0	-1	-1	0	-1	1	-1	1	0	-1	0	0	0	-1	-1	0	0	-1	-1	-1	1	0	-1	-1	0	0	1	0	0	-1
gUNCHS014010	-1	-1	0	-1	-1	0	-1	-1	-1	-1	-1	-1	-1	0	-1	0	0	-1	-1	-1	-1	-1	0	-1	0	-1	-1	-1	-1	-1	-1	0	-1	-1	-1	-1	-1	-1	-1	-1	-1	-1	-1	-1	-1	0	-1	0	-1
gUNCHS014588	-1	-1	0	-1	-1	1	0	0	-1	-1	1	0	-1	1	0	1	0	-1	-1	0	-1	-1	-1	0	NA	-1	-1	0	-1	-1	0	-1	-1	-1	-1	-1	0	0	0	-1	-1	-1	0	-1	-1	1	0	-1	-1
gUNCHS016450	-1	1	-1	-1	-1	-1	0	-1	0	1	-1	-1	-1	-1	1	-1	-1	-1	-1	-1	-1	0	1	-1	-1	-1	-1	-1	-1	-1	0	0	-1	0	-1	0	0	-1	0	-1	0	-1	-1	-1	-1	-1	0	-1	-1
gUNCHS017199	-1	0	-1	0	-1	-1	-1	-1	-1	0	0	0	-1	-1	-1	-1	0	NA	-1	0	0	-1	-1	-1	NA	NA	-1	-1	0	0	0	-1	-1	-1	-1	-1	0	NA	0	-1	-1	0	-1	-1	0	-1	0	-1	-1
gUNCHS018465	-1	-1	0	0	-1	-1	-1	-1	-1	-1	-1	0	-1	-1	-1	0	-1	0	0	0	0	-1	-1	-1	-1	0	1	0	0	1	-1	-1	-1	-1	0	-1	0	1	-1	-1	0	-1	-1	-1	0	1	-1	-1	-1
gUNCHS018987	0	-1	0	-1	-1	-1	-1	-1	0	0	0	-1	-1	-1	-1	0	-1	-1	0	0	0	-1	-1	0	0	-1	0	-1	0	0	0	-1	-1	-1	0	-1	-1	0	-1	-1	-1	-1	-1	-1	-1	NA	-1	0	-1
gUNCHS019472	-1	0	-1	-1	-1	-1	0	-1	0	0	-1	0	-1	-1	0	-1	0	0	0	1	0	0	0	-1	0	0	0	0	-1	-1	0	0	-1	0	0	0	0	1	-1	0	1	0	0	-1	-1	1	0	-1	-1
gUNCHS019547	-1	0	-1	-1	-1	-1	0	0	0	0	-1	0	-1	-1	0	-1	0	0	1	1	0	0	0	0	0	0	1	0	-1	-1	0	0	-1	0	0	0	0	1	-1	0	1	0	0	-1	-1	1	0	-1	-1
gUNCHS019767	-1	-1	-1	0	0	-1	0	1	-1	0	-1	0	0	-1	1	0	-1	-1	-1	0	-1	0	1	1	-1	-1	-1	-1	0	-1	-1	-1	-1	-1	-1	0	-1	-1	0	1	-1	-1	-1	-1	-1	0	-1	0	0
gUNCHS020162	0	-1	1	0	-1	1	-1	0	1	-1	1	0	0	1	-1	0	0	0	1	0	0	0	-1	0	1	0	1	0	0	0	1	1	1	0	1	1	1	1	0	0	0	0	-1	1	1	0	1	0	1
gUNCHS020330	-1	1	0	0	0	-1	-1	0	0	0	-1	0	0	0	0	0	0	0	-1	0	0	0	0	0	1	0	-1	0	0	0	-1	-1	-1	1	-1	-1	-1	0	0	0	0	0	0	0	-1	-1	-1	0	-1
gUNCHS021434	-1	0	0	-1	-1	-1	-1	-1	-1	0	1	0	0	-1	0	-1	0	1	1	-1	-1	0	0	-1	0	1	-1	0	-1	-1	0	-1	-1	0	-1	-1	-1	-1	0	-1	0	1	-1	0	-1	-1	0	-1	-1
gUNCHS021959	-1	-1	-1	0	0	0	-1	0	0	-1	-1	-1	-1	-1	-1	-1	-1	-1	-1	-1	-1	0	0	0	-1	-1	-1	-1	0	-1	0	-1	-1	-1	-1	0	0	0	0	0	-1	-1	-1	0	0	-1	-1	-1	0
gUNCHS023084	-1	-1	1	1	0	0	0	-1	-1	0	0	-1	0	0	-1	-1	0	0	-1	-1	0	-1	0	-1	0	0	-1	0	0	-1	-1	0	0	-1	-1	-1	-1	0	-1	1	0	-1	-1	-1	0	0	-1	1	-1
gUNCHS023367	-1	-1	0	-1	0	-1	0	-1	-1	-1	0	-1	0	-1	-1	-1	1	-1	-1	-1	0	-1	-1	-1	1	-1	-1	0	0	-1	-1	0	0	-1	-1	-1	-1	0	-1	1	0	-1	-1	-1	0	0	-1	1	-1
gUNCHS024142	-1	-1	-1	NA	-1	-1	-1	0	0	-1	0	-1	-1	0	0	0	-1	-1	-1	-1	-1	-1	0	0	-1	-1	-1	0	-1	-1	-1	0	0	0	0	0	-1	-1	-1	-1	-1	0	-1	0	-1	0	-1	0	0
gUNCHS024558	-1	-1	-1	-1	-1	-1	0	-1	-1	-1	-1	-1	0	0	0	-1	0	0	-1	-1	-1	1	-1	0	0	0	-1	0	0	-1	0	0	-1	0	-1	-1	-1	-1	0	0	-1	0	-1	-1	-1	0	0	0	0
gUNCHS024741	-1	-1	-1	-1	-1	-1	-1	-1	-1	-1	-1	-1	-1	-1	0	-1	0	0	0	-1	-1	0	-1	-1	-1	-1	-1	-1	-1	-1	0	-1	-1	0	-1	-1	-1	-1	-1	0	-1	-1	0	-1	-1	-1	-1	-1	-1
gUNCHS025158	-1	-1	0	-1	-1	-1	-1	-1	-1	-1	-1	-1	-1	0	-1	-1	NA	0	-1	-1	-1	0	-1	-1	-1	-1	-1	-1	-1	NA	0	-1	0	0	-1	-1	-1	-1	-1	0	0	-1	-1	-1	-1	-1	-1	-1	0
gUNCHS025997	-1	-1	0	-1	-1	-1	-1	0	-1	-1	0	-1	-1	-1	0	0	0	-1	-1	-1	-1	-1	-1	-1	-1	0	-1	-1	-1	0	-1	0	-1	-1	-1	-1	-1	-1	-1	0	-1	NA	-1	-1	-1	-1	-1	0	-1
gUNCHS027545	-1	0	-1	-1	-1	-1	0	0	-1	0	-1	-1	-1	-1	-1	0	0	-1	0	-1	-1	-1	NA	0	0	-1	0	-1	-1	-1	-1	-1	-1	-1	-1	-1	-1	-1	-1	-1	-1	-1	0	-1	-1	0	-1	-1	-1
gUNCHS027762	-1	0	-1	0	-1	0	-1	1	0	0	-1	-1	-1	0	-1	0	1	-1	1	-1	-1	-1	-1	1	0	-1	1	-1	-1	-1	0	0	1	-1	0	0	-1	-1	0	0	1	-1	0	-1	-1	0	0	0	-1
gUNCHS028975	0	1	-1	0	-1	-1	0	1	0	-1	0	-1	-1	0	0	0	-1	0	0	-1	-1	-1	0	0	1	0	1	-1	-1	0	0	-1	0	0	0	0	0	0	1	-1	0	-1	-1	0	-1	-1	1	-1	-1
gUNCHS029114	0	-1	1	0	1	1	1	-1	1	1	1	1	0	0	1	0	1	1	0	1	0	1	1	0	-1	1	-1	0	1	0	1	0	1	1	0	0	0	0	0	0	0	1	1	0	1	1	0	0	1
gUNCHS029754	-1	-1	0	-1	0	1	-1	0	-1	0	0	-1	1	-1	-1	-1	0	0	0	-1	0	-1	-1	-1	0	-1	0	-1	0	-1	-1	-1	-1	0	0	-1	-1	-1	-1	-1	-1	-1	0	-1	-1	-1	-1	-1	0
gUNCHS029767	-1	-1	0	-1	0	1	-1	0	-1	0	0	-1	1	-1	-1	-1	0	0	0	-1	0	-1	-1	-1	0	-1	0	-1	0	-1	-1	-1	-1	0	0	-1	-1	-1	-1	-1	-1	-1	0	-1	-1	-1	-1	-1	0
gUNCHS029949	0	-1	1	1	1	0	1	1	0	-1	1	1	0	1	1	NA	0	1	0	1	0	1	1	1	0	0	0	1	1	1	1	1	1	0	0	1	1	1	1	0	1	-1	1	1	1	1	1	1	1
gUNCHS030365	-1	-1	0	-1	-1	-1	-1	-1	0	0	-1	-1	0	-1	-1	0	-1	-1	0	-1	0	-1	-1	-1	0	-1	0	-1	-1	-1	-1	-1	-1	0	0	-1	-1	-1	-1	-1	-1	0	-1	-1	-1	-1	-1	-1	-1
gUNCHS030445	-1	-1	0	-1	0	0	-1	0	0	0	-1	-1	0	-1	-1	0	0	-1	0	-1	1	-1	-1	0	0	0	0	-1	0	0	-1	0	0	1	0	0	-1	0	-1	0	-1	1	0	0	0	-1	-1	-1	-1
gUNCHS031869	0	0	0	1	1	1	0	1	1	0	0	1	1	1	0	1	0	1	1	1	1	0	0	1	0	1	1	1	1	1	1	1	1	1	1	0	-1	1	0	1	0	1	1	0	-1	1	0	1	0
gUNCHS033023	-1	1	1	1	0	1	1	1	0	1	1	1	1	1	1	NA	NA	1	1	1	1	0	1	0	-1	1	1	1	0	0	1	1	0	1	1	1	1	0	1	1	0	1	1	1	1	-1	1	1	1
gUNCHS033183	-1	1	1	1	0	0	1	1	0	0	1	1	1	1	1	1	0	1	0	1	1	0	1	1	0	1	1	1	0	0	1	1	0	1	1	1	1	0	1	1	1	1	0	1	1	-1	1	1	1
gUNCHS033398	-1	0	0	1	0	0	1	1	0	-1	0	0	1	1	1	NA	0	1	0	0	1	NA	1	1	0	NA	1	0	1	0	NA	1	0	0	1	1	0	-1	1	1	NA	1	-1	1	0	0	1	NA	0
gUNCHS034440	0	0	0	-1	-1	0	-1	0	-1	0	0	0	0	1	-1	0	0	-1	-1	-1	0	0	-1	-1	0	-1	-1	0	0	1	0	-1	1	-1	0	-1	0	-1	0	-1	1	-1	-1	-1	0	-1	0	0	0
gUNCHS035987	-1	-1	-1	-1	0	-1	-1	-1	-1	-1	-1	-1	0	-1	-1	-1	-1	-1	0	-1	-1	-1	-1	0	-1	-1	-1	-1	-1	-1	-1	-1	0	0	-1	0	-1	0	0	-1	-1	0	0	NA	-1	-1	0	-1	0
gUNCHS037198	0	-1	-1	0	0	0	1	0	1	-1	-1	0	-1	-1	1	0	0	-1	0	0	-1	-1	1	0	0	-1	-1	-1	0	-1	0	1	0	-1	-1	-1	-1	0	-1	0	-1	-1	0	-1	0	1	-1	1	0
gUNCHS037396	-1	-1	0	-1	-1	NA	-1	-1	-1	-1	0	0	-1	-1	0	-1	0	0	-1	0	-1	0	0	-1	-1	-1	-1	0	-1	0	0	-1	-1	-1	-1	-1	0	0	NA	0	-1	-1	-1	-1	0	-1	0	0	0
gUNCHS037425	-1	-1	0	-1	-1	NA	-1	-1	-1	0	0	0	-1	-1	0	-1	0	0	-1	0	-1	0	0	-1	-1	-1	-1	0	-1	0	0	-1	-1	-1	-1	-1	0	0	NA	0	-1	-1	-1	-1	0	-1	0	0	0
gUNCHS038017	-1	0	-1	-1	0	-1	-1	0	-1	-1	-1	-1	0	0	-1	0	-1	-1	0	-1	0	-1	-1	0	-1	-1	-1	-1	0	-1	-1	0	-1	-1	-1	-1	0	-1	-1	0	0	-1	-1	0	0	0	-1	0	NA
gUNCHS038512	-1	0	-1	-1	0	-1	0	-1	-1	-1	-1	0	0	0	-1	-1	-1	-1	-1	-1	0	NA	-1	-1	-1	-1	-1	0	NA	-1	-1	-1	-1	0	-1	-1	-1	-1	-1	-1	-1	-1	0	-1	0	-1	-1	-1	-1
gUNCHS038809	-1	0	-1	-1	0	-1	-1	-1	-1	-1	-1	0	0	0	-1	-1	-1	-1	-1	-1	0	0	-1	-1	-1	-1	-1	0	NA	-1	-1	-1	-1	0	-1	-1	-1	-1	-1	-1	-1	-1	-1	-1	0	-1	-1	-1	-1
gUNCHS039129	-1	0	-1	-1	0	-1	-1	0	-1	-1	-1	0	0	0	-1	-1	-1	0	-1	-1	0	0	-1	0	-1	0	-1	0	0	-1	-1	-1	-1	-1	-1	-1	-1	-1	-1	0	-1	0	-1	0	0	-1	-1	-1	-1
gUNCHS039425	-1	0	0	0	1	1	0	0	0	0	-1	0	-1	1	0	0	0	0	-1	-1	0	0	-1	-1	0	0	-1	0	1	-1	-1	-1	-1	0	-1	0	0	-1	0	-1	-1	0	-1	0	1	-1	-1	-1	-1
gUNCHS041500	0	1	1	1	1	1	1	1	0	1	1	1	1	1	0	1	1	1	1	1	1	1	1	1	1	1	1	1	1	1	1	0	1	1	1	1	1	1	1	0	0	1	1	1	1	1	1	0	1
gUNCHS042823	-1	0	0	1	1	1	NA	0	0	0	0	1	0	1	1	0	1	1	1	1	1	0	1	1	1	0	1	1	0	0	0	0	0	1	NA	1	1	1	0	0	1	0	0	1	1	1	1	1	1
gUNCHS043714	-1	0	1	0	0	1	-1	0	-1	0	-1	0	1	0	-1	-1	0	0	0	0	1	0	-1	0	1	-1	0	0	0	0	0	0	0	-1	0	0	-1	0	0	0	0	-1	-1	0	0	0	-1	0	-1
gUNCHS044895	-1	-1	-1	-1	-1	-1	-1	0	0	0	0	0	-1	-1	0	0	0	0	0	0	-1	-1	0	0	0	0	0	0	-1	-1	0	-1	-1	-1	-1	-1	-1	-1	-1	-1	-1	0	-1	-1	0	-1	-1	-1	-1
gUNCHS045360	-1	0	1	-1	0	0	-1	0	0	0	0	0	1	0	-1	-1	1	1	1	1	1	-1	-1	1	0	1	1	1	0	1	1	0	1	1	1	0	1	0	1	0	1	1	0	0	1	0	0	0	1
gUNCHS045433	-1	0	1	-1	0	0	0	1	0	0	0	0	1	0	0	NA	1	1	1	1	1	-1	0	1	NA	0	1	1	0	1	1	NA	1	1	1	0	1	0	1	0	1	1	0	0	1	0	NA	NA	1
gUNCHS045763	0	0	-1	-1	-1	-1	0	-1	0	0	-1	0	-1	-1	0	0	-1	-1	-1	-1	-1	0	0	-1	0	NA	-1	-1	-1	-1	-1	-1	-1	-1	-1	-1	-1	-1	-1	0	-1	-1	-1	-1	-1	0	0	-1	-1
gUNCHS045994	-1	0	-1	0	-1	-1	-1	-1	0	0	-1	-1	-1	-1	-1	0	-1	0	-1	-1	-1	0	-1	-1	-1	0	-1	-1	-1	-1	-1	-1	0	-1	-1	0	-1	-1	-1	0	0	-1	-1	0	-1	0	-1	-1	-1
gUNCHS046136	-1	0	-1	0	-1	0	0	-1	1	0	-1	-1	0	-1	0	0	-1	-1	-1	-1	0	1	0	-1	-1	-1	-1	-1	-1	-1	-1	-1	-1	-1	-1	0	-1	-1	-1	0	-1	-1	-1	0	-1	-1	-1	-1	0
gUNCHS046243	-1	1	-1	0	-1	-1	0	0	1	1	-1	0	0	-1	0	1	-1	-1	-1	-1	0	1	0	-1	-1	-1	-1	0	-1	0	-1	-1	-1	-1	-1	-1	-1	0	-1	0	0	-1	-1	-1	-1	-1	-1	-1	1
JAX00020578	0	1	-1	0	-1	-1	0	1	0	-1	0	-1	0	0	0	0	-1	0	0	-1	0	-1	0	0	1	0	1	-1	0	0	0	0	0	0	0	0	0	0	1	0	0	-1	-1	0	-1	-1	1	0	-1
JAX00023365	0	-1	-1	-1	-1	-1	-1	-1	0	-1	-1	-1	-1	-1	-1	0	0	-1	-1	-1	-1	-1	0	0	0	-1	0	-1	-1	0	-1	-1	-1	-1	-1	0	-1	0	-1	-1	0	-1	-1	-1	-1	0	-1	-1	-1
JAX00023603	0	1	1	1	1	1	0	1	0	1	1	1	1	1	0	0	0	0	0	1	1	1	0	0	0	0	0	1	1	0	0	0	1	1	0	0	1	1	0	0	0	1	1	1	1	0	1	1	1
JAX00023949	NA	-1	NA	-1	0	1	-1	0	NA	0	NA	-1	1	-1	NA	-1	NA	-1	0	-1	0	-1	NA	-1	0	-1	0	-1	NA	-1	-1	-1	-1	-1	NA	-1	-1	-1	-1	NA	-1	-1	0	-1	-1	-1	-1	-1	0
JAX00037459	0	0	0	-1	0	0	0	-1	0	0	0	-1	-1	-1	-1	-1	1	-1	1	-1	-1	-1	0	-1	0	-1	0	-1	-1	0	0	-1	1	-1	-1	0	1	0	0	-1	-1	-1	0	0	1	0	0	-1	-1
JAX00037670	0	0	0	-1	0	0	0	-1	0	0	0	-1	-1	-1	-1	-1	0	-1	1	-1	-1	-1	0	0	0	-1	0	-1	-1	-1	0	-1	1	-1	0	0	1	-1	0	-1	-1	-1	0	0	1	-1	0	-1	-1
JAX00037689	0	0	0	1	0	0	0	1	0	0	0	1	1	1	1	1	0	1	-1	1	1	1	0	0	0	1	0	1	1	1	0	1	-1	1	0	0	-1	1	0	1	1	1	0	0	-1	1	0	1	1
JAX00049803	-1	-1	0	-1	-1	1	-1	-1	-1	-1	0	0	-1	-1	0	-1	-1	0	-1	0	-1	0	0	-1	-1	-1	-1	0	-1	0	0	0	-1	-1	-1	-1	0	0	1	0	-1	-1	-1	-1	0	-1	0	0	0
JAX00049811	-1	-1	0	-1	-1	1	-1	-1	-1	-1	0	0	-1	-1	0	-1	-1	0	-1	0	-1	0	0	-1	-1	-1	-1	0	-1	0	0	0	-1	-1	-1	-1	0	0	1	0	-1	-1	-1	-1	0	-1	0	0	0
JAX00077729	-1	0	-1	0	-1	-1	-1	0	0	0	0	NA	-1	-1	-1	0	-1	0	0	0	-1	0	-1	0	0	0	-1	NA	-1	-1	0	-1	-1	-1	-1	-1	-1	0	-1	-1	-1	0	-1	-1	0	0	-1	-1	-1
JAX00078388	-1	-1	-1	0	-1	-1	-1	0	0	0	0	0	-1	-1	0	0	0	0	0	0	-1	0	0	0	0	0	0	0	-1	-1	-1	-1	-1	-1	-1	-1	-1	-1	-1	-1	0	0	-1	-1	0	-1	-1	-1	-1
JAX00079225	-1	0	1	1	1	1	0	0	0	1	0	-1	1	1	0	0	0	1	-1	-1	0	-1	0	1	0	1	0	0	1	0	0	0	-1	1	-1	1	1	0	1	-1	0	1	0	0	0	-1	0	0	1
JAX00079929	-1	0	1	-1	0	0	-1	0	0	0	0	0	1	0	-1	-1	1	1	1	1	1	-1	-1	1	0	1	1	1	0	1	1	0	1	1	1	0	1	0	1	0	1	1	0	0	1	0	0	0	1
JAX00082128	-1	0	-1	0	-1	0	0	-1	0	0	-1	0	-1	-1	0	0	-1	0	-1	-1	-1	0	0	-1	-1	NA	-1	-1	-1	-1	-1	-1	-1	-1	-1	0	-1	0	-1	0	-1	-1	-1	0	-1	0	0	-1	NA
JAX00082209	-1	0	-1	0	-1	-1	-1	-1	0	0	-1	0	-1	-1	-1	0	-1	0	-1	-1	-1	0	-1	-1	0	NA	-1	-1	-1	-1	-1	-1	0	-1	-1	0	-1	-1	-1	0	0	-1	-1	0	-1	0	0	-1	-1
JAX00083108	-1	0	-1	0	-1	-1	0	-1	1	0	-1	-1	0	-1	0	0	-1	-1	-1	-1	0	1	0	-1	-1	-1	-1	-1	-1	0	-1	-1	-1	-1	-1	0	-1	0	-1	0	-1	-1	-1	0	-1	-1	-1	-1	0
JAX00089221	0	-1	0	-1	-1	-1	-1	-1	0	-1	-1	-1	-1	-1	-1	-1	-1	-1	-1	-1	-1	-1	-1	-1	-1	-1	-1	-1	-1	-1	-1	-1	-1	-1	-1	-1	-1	-1	-1	-1	-1	-1	-1	-1	-1	-1	-1	-1	-1
JAX00105599	-1	-1	1	-1	0	0	0	-1	-1	-1	1	-1	0	0	-1	-1	-1	-1	0	0	0	0	0	-1	-1	0	0	0	0	0	-1	-1	0	0	-1	0	1	1	-1	0	1	-1	0	1	0	0	-1	0	1
JAX00109398	-1	1	1	0	0	1	0	1	0	1	1	0	0	1	1	1	1	0	0	-1	1	0	1	1	1	0	0	0	1	1	1	0	0	1	-1	-1	1	0	1	0	0	0	1	0	1	0	1	1	1
JAX00109777	0	0	0	0	0	0	-1	1	0	1	0	0	0	1	0	1	1	-1	0	0	1	0	0	1	1	-1	0	0	1	0	1	0	0	0	-1	-1	1	1	1	0	0	0	1	0	0	0	1	0	0
JAX00110225	0	0	0	0	0	1	-1	1	0	1	0	0	0	1	0	1	1	-1	0	0	1	0	0	1	0	-1	1	0	1	0	0	0	0	0	-1	-1	1	1	-1	0	0	0	1	0	0	0	-1	0	0
JAX00110988	0	0	0	0	0	-1	1	-1	0	-1	0	0	0	-1	0	-1	-1	1	0	0	0	0	0	-1	0	1	-1	0	0	0	0	1	0	0	1	1	-1	-1	0	1	0	0	-1	1	0	0	1	1	-1
JAX00130937	-1	0	0	0	-1	0	0	0	-1	-1	1	-1	-1	0	0	1	0	-1	-1	-1	-1	-1	-1	0	0	-1	-1	-1	-1	-1	-1	-1	-1	-1	-1	-1	0	0	-1	-1	0	-1	0	-1	-1	1	-1	-1	-1
JAX00130956	-1	0	0	0	-1	0	0	0	-1	-1	1	-1	-1	0	0	1	0	-1	-1	-1	-1	-1	-1	0	0	-1	-1	-1	-1	-1	-1	-1	-1	-1	-1	-1	0	0	-1	-1	0	-1	0	-1	-1	1	-1	-1	-1
JAX00143277	-1	-1	1	0	-1	-1	-1	-1	-1	-1	0	-1	-1	-1	-1	-1	0	0	-1	-1	0	-1	-1	-1	1	0	0	-1	0	1	-1	-1	-1	-1	0	-1	-1	1	-1	-1	0	-1	-1	-1	-1	0	-1	-1	0
JAX00156239	-1	0	0	-1	-1	0	-1	-1	-1	0	1	0	1	1	-1	-1	0	1	1	-1	0	-1	-1	-1	0	1	-1	0	0	-1	1	-1	-1	1	-1	0	-1	-1	1	-1	0	1	-1	1	-1	-1	1	-1	0
JAX00295486	0	1	0	0	-1	-1	0	1	0	-1	0	-1	0	0	0	0	-1	0	0	-1	0	-1	0	0	1	0	1	-1	0	0	0	0	0	0	0	0	0	0	1	0	0	-1	-1	0	-1	-1	1	0	-1
JAX00318573	0	0	-1	-1	-1	-1	0	-1	-1	0	-1	-1	-1	-1	0	0	0	-1	-1	-1	-1	0	0	0	0	-1	-1	-1	-1	-1	-1	-1	-1	-1	-1	0	0	0	0	-1	0	-1	-1	0	1	-1	0	-1	0
JAX00322333	-1	-1	-1	-1	0	-1	-1	-1	0	-1	-1	-1	0	-1	-1	0	-1	-1	0	0	-1	-1	-1	0	-1	-1	0	-1	NA	-1	-1	-1	NA	-1	-1	-1	-1	0	-1	-1	0	-1	-1	-1	-1	-1	-1	-1	-1
JAX00340763	0	0	0	1	1	1	1	0	1	1	0	0	1	0	1	NA	0	0	1	0	1	1	1	1	-1	1	1	0	1	0	0	1	-1	1	0	1	0	1	0	1	-1	0	1	1	-1	1	0	0	NA
JAX00341204	0	0	0	-1	-1	0	-1	1	-1	0	0	0	0	1	-1	1	0	-1	-1	0	0	-1	-1	-1	0	-1	-1	0	0	1	0	-1	1	-1	0	-1	0	-1	0	-1	1	-1	-1	-1	1	-1	0	0	0
JAX00371515	0	-1	-1	0	0	0	1	0	1	-1	-1	0	-1	-1	1	0	0	-1	0	0	-1	-1	1	0	0	-1	-1	-1	0	-1	0	1	0	-1	-1	-1	-1	-1	-1	0	-1	-1	0	-1	0	1	-1	1	0
JAX00372322	-1	-1	0	-1	-1	1	-1	-1	-1	-1	-1	0	-1	-1	0	-1	-1	0	-1	0	-1	0	0	-1	-1	-1	-1	0	-1	0	0	0	-1	-1	-1	-1	0	0	1	0	-1	-1	-1	-1	0	-1	0	0	NA
JAX00452627	0	0	1	-1	0	0	0	1	0	0	1	0	1	0	0	0	1	1	1	1	1	-1	0	1	0	-1	1	1	0	1	1	0	1	1	1	0	1	0	1	0	1	1	0	0	1	0	0	0	1
JAX00454425	0	0	1	1	1	1	0	1	0	0	1	0	1	1	0	0	1	0	1	1	1	0	0	1	0	NA	1	1	1	1	1	1	1	1	1	1	1	1	1	0	1	1	1	1	1	0	0	1	1
JAX00591127	0	1	0	1	1	0	0	1	0	0	-1	0	1	0	-1	1	1	0	1	0	0	1	1	1	0	0	0	0	1	0	0	0	1	0	0	1	0	0	1	0	1	1	1	0	1	1	1	1	0
JAX00652846	-1	0	0	-1	-1	0	-1	0	-1	0	1	0	1	1	-1	0	0	1	1	-1	0	-1	-1	-1	1	1	-1	0	0	0	1	-1	-1	1	-1	0	-1	0	1	-1	0	1	-1	1	-1	-1	1	-1	0
JAX00653136	-1	0	0	-1	-1	1	-1	-1	-1	0	1	0	1	1	-1	-1	0	1	1	-1	0	-1	-1	-1	0	1	-1	0	0	-1	1	-1	-1	1	-1	0	-1	-1	1	-1	0	1	-1	1	-1	-1	1	-1	0
JAX00656441	0	1	1	1	1	1	1	0	1	1	0	1	1	1	1	0	1	1	1	1	1	0	1	0	0	0	1	1	1	1	1	1	0	0	1	0	0	1	1	0	0	0	1	1	0	1	0	1	1
JAX00656658	0	-1	-1	-1	-1	-1	-1	-1	-1	-1	0	-1	-1	-1	-1	0	-1	-1	-1	-1	-1	0	-1	0	0	0	-1	-1	-1	-1	-1	-1	0	0	-1	0	0	-1	-1	-1	0	0	-1	-1	0	-1	0	-1	-1
JAX00707899	0	0	1	-1	0	0	-1	1	1	0	1	1	0	0	-1	1	0	-1	-1	-1	0	0	-1	1	NA	0	-1	0	0	1	1	1	0	-1	-1	0	1	-1	0	1	0	1	-1	1	1	0	1	1	1
mbackupJAX00000484	-1	-1	0	-1	-1	0	-1	-1	0	-1	-1	0	0	1	-1	1	0	0	1	0	-1	1	-1	0	0	0	0	0	-1	0	-1	1	-1	0	0	-1	0	1	-1	0	0	-1	-1	-1	0	-1	-1	1	-1
mbackupJAX00077565	-1	-1	-1	-1	-1	-1	-1	0	0	-1	-1	-1	-1	-1	-1	0	-1	-1	-1	-1	-1	0	-1	0	-1	-1	-1	-1	-1	-1	NA	-1	-1	-1	-1	-1	-1	-1	-1	-1	-1	-1	-1	-1	-1	0	-1	-1	-1
mbackupJAX00098146	0	-1	0	-1	0	0	0	1	0	-1	0	1	0	0	-1	1	1	-1	-1	1	0	-1	-1	1	0	-1	0	1	0	-1	0	0	-1	-1	0	1	0	1	-1	0	-1	-1	1	0	0	-1	0	0	-1
mbackupJAX00132786	-1	-1	-1	-1	-1	0	0	-1	0	-1	0	NA	-1	0	0	-1	-1	-1	-1	NA	-1	-1	-1	-1	-1	0	0	NA	-1	-1	-1	0	-1	-1	-1	-1	-1	-1	-1	0	-1	-1	0	-1	-1	-1	-1	-1	-1
mbackupJAX00251301	NA	-1	-1	NA	-1	NA	-1	-1	-1	-1	-1	NA	0	NA	-1	-1	-1	NA	-1	NA	-1	NA	-1	NA	-1	NA	-1	0	-1	-1	NA	-1	-1	NA	-1	0	-1	-1	NA	-1	NA	NA	0	-1	NA	NA	NA	-1	NA
mbackupJAX00285124	0	1	-1	0	-1	0	0	1	0	1	-1	-1	-1	1	0	0	1	-1	1	-1	-1	-1	1	1	0	-1	1	-1	-1	-1	1	1	1	-1	0	0	-1	-1	0	-1	1	-1	0	-1	-1	1	0	0	-1
mbackupJAX00378240	-1	0	-1	-1	0	-1	-1	0	-1	-1	-1	-1	0	0	-1	0	-1	-1	0	-1	0	-1	-1	0	-1	-1	-1	-1	0	-1	-1	0	-1	-1	-1	-1	0	-1	-1	0	0	-1	-1	0	0	0	-1	0	0
mbackuprs33542876	-1	0	-1	-1	-1	-1	0	0	-1	0	-1	-1	-1	-1	-1	NA	0	-1	0	-1	-1	-1	0	0	0	-1	0	-1	-1	-1	-1	-1	-1	-1	-1	-1	-1	-1	-1	-1	-1	-1	0	-1	-1	0	-1	-1	-1
mbackupUNC010236642	0	1	0	1	1	0	1	1	1	1	1	1	1	1	1	1	0	1	1	1	1	1	1	1	0	1	1	1	1	1	1	0	1	1	1	NA	0	0	1	0	1	1	1	0	0	1	1	1	0
mbackupUNC010532073	-1	-1	0	0	-1	0	0	-1	-1	0	0	-1	0	0	-1	-1	-1	0	1	0	-1	0	-1	-1	0	0	0	-1	-1	-1	-1	0	1	0	0	1	0	-1	-1	-1	0	-1	0	-1	1	-1	-1	1	1
mbackupUNC030360530	-1	-1	0	-1	0	-1	0	0	-1	-1	1	-1	0	-1	-1	NA	-1	-1	0	0	0	1	0	0	-1	0	0	0	0	-1	0	-1	0	0	-1	0	1	1	-1	0	0	-1	0	1	0	0	0	0	0
mbackupUNC030615251	-1	1	1	0	0	1	0	1	0	1	1	0	0	1	1	1	1	0	0	-1	1	0	1	1	1	0	0	0	1	1	1	0	0	1	-1	-1	1	0	1	0	0	0	1	0	1	0	1	1	1
mbackupUNC040036735	-1	-1	-1	-1	-1	-1	-1	-1	0	NA	-1	0	-1	-1	-1	NA	-1	1	-1	0	-1	0	-1	NA	-1	1	-1	0	-1	-1	0	NA	-1	0	-1	-1	-1	-1	1	NA	NA	1	-1	-1	1	0	0	0	NA
mbackupUNC050316601	-1	-1	0	0	-1	0	-1	0	-1	-1	0	0	-1	0	-1	0	0	-1	-1	-1	-1	0	-1	-1	0	-1	-1	-1	-1	-1	-1	0	-1	-1	-1	0	-1	-1	-1	-1	-1	-1	-1	-1	-1	-1	-1	0	0
mbackupUNC070037076	-1	0	-1	-1	-1	-1	0	-1	0	0	-1	0	-1	-1	0	-1	0	0	1	1	0	0	0	-1	0	0	1	0	-1	-1	0	0	-1	0	0	0	0	1	-1	0	1	0	0	-1	-1	1	0	-1	-1
mbackupUNC070186230	0	-1	-1	0	0	-1	0	0	-1	0	-1	0	0	-1	0	0	0	0	-1	0	0	0	1	0	-1	0	-1	1	0	0	-1	-1	-1	0	0	-1	-1	-1	0	0	0	0	0	-1	-1	0	-1	0	-1
mbackupUNC080134508	-1	-1	-1	-1	-1	-1	-1	-1	-1	-1	-1	-1	0	-1	-1	NA	-1	-1	-1	-1	0	-1	-1	-1	-1	-1	-1	-1	-1	-1	-1	-1	0	-1	-1	-1	0	-1	-1	-1	-1	-1	-1	-1	-1	0	-1	-1	-1
mbackupUNC090026082	NA	NA	0	NA	NA	NA	0	NA	NA	NA	NA	-1	-1	NA	0	NA	0	0	0	-1	NA	0	NA	NA	-1	NA	NA	NA	NA	NA	0	-1	NA	0	-1	NA	-1	-1	NA	0	NA	NA	NA	NA	-1	-1	-1	NA	0
mbackupUNC090355700	-1	0	0	0	0	0	0	0	0	0	0	0	-1	0	1	0	0	-1	-1	0	-1	0	-1	0	0	-1	0	0	0	-1	0	0	0	-1	-1	1	-1	0	0	0	0	-1	0	-1	0	0	-1	1	0
mbackupUNC090358884	-1	0	0	0	0	0	0	0	0	0	0	0	-1	0	1	0	0	-1	-1	0	-1	1	-1	0	0	-1	0	0	0	-1	0	0	0	-1	-1	1	-1	0	0	0	0	-1	0	-1	-1	0	-1	0	0
mbackupUNC110250267	0	-1	-1	-1	0	0	-1	0	NA	0	-1	-1	NA	-1	-1	NA	NA	0	0	-1	0	-1	-1	-1	NA	NA	0	-1	0	-1	-1	-1	-1	NA	0	-1	-1	-1	-1	-1	-1	NA	0	-1	-1	-1	-1	-1	NA
mbackupUNC120679525	0	-1	-1	0	1	-1	-1	0	0	-1	-1	-1	0	-1	-1	0	0	-1	-1	-1	0	0	0	1	1	-1	-1	-1	1	0	-1	-1	0	-1	-1	-1	-1	0	-1	-1	0	-1	0	-1	-1	1	-1	-1	0
mbackupUNC130054365	0	0	-1	-1	0	-1	-1	-1	0	-1	-1	-1	0	-1	-1	-1	0	-1	-1	-1	-1	-1	-1	0	-1	-1	-1	-1	-1	-1	-1	0	-1	0	-1	0	-1	0	-1	0	-1	NA	0	NA	-1	-1	-1	-1	0
mbackupUNC130149286	-1	-1	-1	-1	-1	-1	-1	-1	-1	-1	-1	-1	-1	-1	0	-1	-1	-1	-1	-1	-1	0	0	-1	-1	-1	-1	-1	-1	-1	-1	-1	-1	-1	-1	-1	0	-1	-1	0	-1	-1	NA	-1	0	-1	-1	0	0
mbackupUNC130157460	-1	-1	-1	-1	-1	-1	-1	-1	-1	-1	-1	-1	-1	-1	0	-1	-1	-1	-1	-1	-1	0	0	-1	-1	-1	-1	-1	-1	-1	-1	-1	-1	-1	-1	-1	-1	-1	-1	NA	-1	-1	NA	-1	-1	-1	-1	0	0
mbackupUNC130544625	-1	-1	-1	-1	-1	-1	0	-1	0	-1	-1	0	-1	-1	0	-1	0	0	-1	-1	-1	0	0	-1	0	0	-1	0	-1	-1	0	0	0	0	-1	-1	-1	-1	0	0	-1	0	0	-1	-1	-1	0	0	-1
mbackupUNC140418896	-1	0	-1	-1	0	-1	-1	-1	-1	-1	-1	-1	0	0	0	-1	-1	0	1	-1	0	-1	0	-1	-1	-1	0	-1	0	-1	-1	-1	-1	-1	0	-1	0	-1	0	-1	-1	-1	-1	0	0	-1	-1	-1	0
mbackupUNC140589529	-1	NA	NA	NA	NA	NA	0	0	0	0	NA	0	-1	NA	0	0	0	0	-1	-1	0	0	-1	-1	0	0	-1	0	NA	-1	-1	-1	-1	0	-1	0	0	-1	0	-1	-1	0	-1	0	NA	-1	-1	-1	-1
mbackupUNC150067245	-1	-1	-1	-1	-1	-1	-1	-1	-1	-1	-1	-1	0	-1	-1	NA	-1	-1	-1	-1	-1	-1	-1	-1	-1	-1	-1	-1	0	-1	-1	-1	0	-1	-1	-1	-1	-1	-1	-1	-1	-1	-1	-1	-1	0	-1	NA	-1
mbackupUNC150068734	-1	-1	-1	-1	-1	-1	-1	-1	-1	-1	-1	-1	0	-1	-1	-1	-1	-1	-1	-1	-1	-1	-1	-1	-1	-1	-1	-1	0	-1	-1	-1	0	-1	-1	-1	-1	-1	-1	-1	-1	-1	-1	-1	-1	0	-1	-1	-1
mbackupUNC160144984	-1	0	0	0	0	1	0	0	0	0	0	0	0	-1	0	0	0	-1	1	1	1	1	0	1	0	-1	1	0	1	0	1	-1	1	-1	1	0	0	0	0	0	0	-1	0	-1	0	1	-1	-1	-1
mJAX00003394	0	0	-1	0	-1	0	-1	-1	-1	-1	-1	0	0	0	-1	NA	-1	1	-1	1	-1	0	-1	-1	-1	1	-1	0	-1	-1	1	-1	-1	0	-1	0	-1	-1	1	-1	0	1	0	-1	0	-1	1	-1	0
mJAX00013946	0	0	0	0	0	1	1	-1	0	0	0	1	0	1	1	-1	0	0	1	0	0	0	1	-1	0	0	1	0	0	1	0	0	0	1	1	1	1	1	0	-1	0	0	-1	0	1	1	1	0	1
mJAX00014283	0	0	0	1	0	0	1	0	0	-1	0	-1	0	-1	0	0	0	0	-1	-1	0	0	0	1	0	0	-1	-1	0	-1	-1	0	0	-1	-1	-1	-1	-1	0	1	0	0	1	0	-1	-1	-1	0	-1
mJAX00014283b	0	0	0	1	0	0	NA	0	0	-1	0	-1	0	-1	0	0	0	0	-1	-1	0	0	0	1	0	0	-1	-1	0	-1	-1	0	0	-1	-1	-1	-1	-1	0	1	0	0	1	0	-1	-1	-1	0	-1
mJAX00015566	0	-1	1	1	1	0	0	-1	0	-1	1	1	1	-1	0	0	-1	1	0	1	1	1	-1	-1	0	1	-1	1	1	1	-1	0	-1	1	0	0	1	1	0	1	-1	1	0	1	1	-1	0	0	1
mJAX00026916	-1	-1	0	-1	-1	-1	-1	-1	0	0	-1	-1	0	-1	-1	NA	-1	-1	0	-1	-1	-1	-1	-1	0	-1	0	-1	-1	-1	-1	-1	-1	0	0	-1	-1	-1	-1	-1	-1	0	-1	-1	-1	-1	-1	-1	-1
mJAX00031104	0	0	1	1	0	1	1	1	1	0	1	1	1	1	1	0	0	1	1	1	1	0	1	-1	0	1	1	1	0	0	1	0	0	1	1	-1	0	-1	1	0	0	1	1	-1	-1	1	1	0	0
mJAX00034046	0	1	1	0	-1	1	1	0	0	1	1	1	0	1	1	0	0	1	1	1	1	0	1	-1	-1	1	1	1	-1	0	1	1	0	1	1	1	1	0	1	1	0	1	1	1	1	-1	1	1	0
mJAX00034092	0	1	1	0	-1	1	1	0	0	1	1	1	0	1	1	0	0	1	1	1	1	0	1	-1	-1	1	1	1	-1	0	1	1	0	1	1	1	1	0	1	1	0	1	1	1	1	-1	1	1	0
mJAX00034103	0	-1	-1	0	1	-1	-1	0	0	-1	-1	-1	0	-1	-1	0	0	-1	-1	-1	-1	0	-1	1	1	-1	-1	-1	1	0	-1	-1	0	-1	-1	-1	-1	0	-1	-1	0	-1	-1	-1	-1	1	-1	-1	0
mJAX00035187	-1	1	0	1	0	0	1	1	0	-1	0	1	1	1	1	1	0	1	0	1	1	0	1	1	0	1	1	1	0	0	1	1	0	1	1	1	1	-1	1	1	1	1	-1	1	1	-1	1	1	0
mJAX00047271	-1	-1	-1	-1	-1	-1	-1	-1	-1	-1	-1	-1	-1	-1	0	-1	-1	-1	-1	-1	-1	0	0	-1	-1	-1	-1	-1	-1	-1	-1	-1	-1	-1	-1	-1	0	-1	-1	NA	-1	-1	NA	-1	0	-1	-1	0	NA
mJAX00049793	-1	-1	0	-1	-1	1	-1	-1	-1	-1	0	0	-1	-1	0	-1	-1	0	-1	0	-1	0	0	-1	-1	-1	-1	0	-1	0	0	0	-1	-1	-1	-1	0	0	1	0	-1	-1	-1	-1	0	-1	0	0	0
mJAX00053712	-1	0	-1	-1	0	-1	0	-1	-1	-1	-1	0	0	0	-1	-1	-1	-1	-1	-1	0	NA	-1	-1	-1	-1	-1	0	NA	-1	-1	-1	-1	0	-1	-1	-1	-1	-1	-1	-1	-1	0	-1	0	-1	-1	-1	-1
mJAX00058872	0	-1	-1	-1	-1	-1	0	-1	0	-1	-1	-1	0	-1	0	-1	-1	-1	-1	-1	-1	0	-1	-1	-1	-1	-1	-1	0	-1	0	-1	0	-1	-1	-1	-1	-1	0	-1	-1	-1	-1	-1	0	0	0	-1	-1
mJAX00071655	0	-1	0	-1	-1	-1	-1	0	-1	-1	1	0	-1	-1	-1	NA	-1	-1	-1	-1	0	1	-1	-1	-1	-1	-1	0	0	-1	0	0	-1	-1	-1	0	0	0	1	-1	1	-1	-1	1	0	0	1	0	0
mJAX00076934	-1	-1	-1	-1	-1	-1	-1	0	-1	-1	-1	-1	-1	0	-1	0	-1	-1	-1	-1	-1	0	-1	0	-1	-1	-1	-1	-1	-1	0	-1	-1	-1	-1	-1	-1	-1	0	-1	-1	-1	-1	-1	-1	0	0	-1	-1
mJAX00086422	-1	-1	-1	0	-1	0	-1	-1	-1	-1	-1	0	-1	0	-1	-1	-1	-1	0	0	-1	0	0	-1	0	-1	-1	NA	-1	-1	0	-1	NA	-1	0	-1	-1	-1	0	-1	-1	-1	NA	0	-1	-1	0	-1	-1
mJAX00114333	0	-1	-1	-1	0	-1	0	0	0	0	-1	-1	0	-1	0	-1	-1	-1	-1	-1	-1	0	0	-1	0	-1	-1	-1	0	-1	-1	-1	-1	0	0	0	-1	-1	-1	-1	0	-1	-1	0	-1	0	-1	-1	-1
mJAX00115984	-1	-1	-1	-1	-1	-1	-1	-1	-1	-1	-1	-1	-1	-1	-1	0	-1	-1	-1	-1	-1	NA	-1	-1	-1	-1	-1	0	-1	-1	-1	-1	-1	-1	-1	-1	-1	0	-1	-1	-1	-1	-1	0	0	0	0	-1	-1
mJAX00120641	-1	0	-1	-1	-1	-1	-1	0	-1	0	-1	-1	-1	-1	-1	0	0	-1	-1	-1	-1	-1	-1	0	-1	-1	-1	-1	-1	0	-1	0	0	-1	-1	-1	0	0	-1	NA	0	-1	-1	-1	-1	0	-1	0	-1
mJAX00122280	-1	-1	0	-1	0	0	-1	-1	0	0	0	-1	-1	-1	-1	0	1	0	-1	-1	-1	-1	-1	-1	0	-1	0	-1	0	0	-1	1	0	-1	-1	0	0	0	-1	1	0	-1	-1	-1	-1	-1	-1	1	-1
mJAX00129573	-1	-1	-1	-1	-1	0	-1	-1	-1	-1	NA	-1	-1	0	-1	0	0	-1	-1	-1	-1	-1	-1	-1	0	-1	-1	-1	-1	-1	0	-1	-1	-1	-1	-1	-1	-1	0	-1	-1	-1	0	-1	-1	NA	-1	-1	-1
mJAX00138175	-1	1	-1	-1	-1	-1	0	-1	0	1	-1	0	-1	-1	1	-1	-1	-1	-1	0	-1	0	1	-1	-1	-1	-1	0	0	-1	1	0	-1	0	-1	0	0	-1	1	-1	0	-1	-1	-1	-1	-1	1	0	-1
mJAX00143192	-1	-1	1	0	-1	-1	-1	-1	-1	-1	0	-1	-1	-1	-1	-1	0	0	-1	-1	0	-1	-1	-1	NA	0	0	-1	0	1	-1	-1	-1	-1	0	-1	-1	1	-1	-1	0	-1	-1	-1	-1	0	-1	-1	NA
mJAX00146293	-1	-1	0	-1	0	-1	-1	-1	0	-1	NA	0	-1	-1	-1	NA	-1	-1	0	0	1	-1	NA	-1	0	-1	NA	0	NA	1	0	-1	1	-1	0	-1	-1	0	-1	-1	0	-1	-1	-1	-1	0	-1	-1	-1
mJAX00151798	0	1	1	0	-1	1	0	0	1	0	1	0	0	1	0	0	0	0	1	0	0	0	-1	0	1	0	1	0	0	0	1	1	1	0	1	1	1	1	0	0	0	0	-1	1	1	0	1	0	1
mJAX00153376	-1	1	0	-1	0	-1	-1	0	0	0	-1	0	0	0	0	0	0	0	-1	0	0	-1	0	0	1	0	-1	0	0	0	-1	-1	-1	1	0	-1	-1	0	0	0	0	0	0	0	-1	-1	-1	0	-1
mJAX00172302	-1	-1	-1	-1	-1	-1	-1	0	-1	-1	0	-1	-1	-1	0	0	0	-1	-1	-1	-1	-1	-1	-1	-1	0	-1	-1	-1	-1	-1	0	-1	-1	-1	-1	-1	-1	-1	0	-1	NA	-1	-1	-1	0	-1	0	-1
mJAX00174033	-1	0	0	-1	0	0	0	-1	0	0	0	-1	-1	0	1	0	0	-1	-1	-1	-1	-1	-1	-1	0	-1	0	-1	0	-1	-1	1	0	-1	-1	0	-1	0	-1	1	0	0	0	-1	0	0	-1	0	-1
mJAX00176117	0	0	-1	1	0	-1	1	-1	-1	0	-1	0	0	0	1	-1	0	1	1	1	0	-1	1	-1	0	0	1	0	0	-1	-1	-1	0	1	1	0	-1	-1	0	-1	0	-1	1	-1	-1	0	-1	-1	-1
mJAX00187391	0	-1	1	0	1	1	1	-1	1	1	1	1	0	0	1	0	1	1	0	1	0	1	1	0	-1	1	-1	0	1	0	1	0	1	1	0	0	0	0	0	0	0	1	1	0	1	1	0	0	1
mJAX00249118	0	0	-1	0	-1	0	-1	-1	-1	-1	-1	0	0	0	-1	-1	-1	1	0	1	-1	0	-1	-1	-1	1	-1	1	-1	-1	1	-1	0	0	0	0	-1	-1	1	-1	0	1	0	-1	0	-1	1	-1	0
mJAX00305554	0	1	-1	-1	-1	0	-1	-1	0	1	-1	-1	0	-1	-1	0	0	-1	0	-1	0	-1	-1	-1	0	0	0	-1	-1	-1	-1	-1	-1	0	0	-1	-1	-1	-1	0	-1	1	-1	-1	-1	-1	-1	-1	-1
mJAX00351791	-1	0	-1	-1	0	-1	-1	0	-1	0	-1	0	1	-1	-1	0	-1	-1	-1	0	1	0	-1	0	0	0	0	0	0	-1	-1	0	-1	0	0	1	0	0	-1	0	-1	0	0	1	0	-1	-1	0	0
mJAX00474593	-1	0	0	-1	-1	-1	-1	-1	-1	0	-1	-1	-1	-1	0	-1	-1	-1	-1	-1	-1	0	-1	-1	NA	-1	-1	-1	-1	-1	0	-1	-1	-1	-1	-1	-1	0	-1	-1	-1	-1	0	-1	-1	0	0	-1	-1
mJAX00496926	0	0	-1	1	-1	0	-1	-1	0	0	-1	-1	0	0	0	-1	0	1	1	-1	-1	0	0	-1	0	1	1	-1	0	0	-1	-1	1	1	0	-1	0	-1	1	-1	1	1	-1	0	0	1	-1	-1	1
mJAX00564025	-1	0	0	-1	0	NA	-1	-1	-1	0	-1	0	-1	-1	-1	-1	NA	0	-1	0	-1	-1	0	-1	NA	-1	0	-1	0	0	0	0	-1	-1	-1	0	0	0	0	0	-1	-1	0	-1	0	0	0	0	-1
mJAX00580710	-1	-1	0	-1	-1	0	-1	-1	-1	-1	0	-1	-1	0	-1	0	0	-1	-1	-1	-1	-1	-1	-1	0	-1	-1	-1	-1	-1	-1	-1	-1	-1	-1	-1	-1	-1	-1	-1	-1	-1	0	-1	-1	0	-1	-1	-1
mJAX00623083	-1	-1	0	0	0	-1	-1	-1	-1	-1	-1	0	-1	-1	-1	0	-1	-1	0	0	1	1	0	-1	0	-1	0	0	0	1	-1	-1	-1	-1	0	-1	0	0	-1	-1	0	-1	-1	-1	0	0	-1	-1	-1
mJAX00641392	0	-1	-1	0	1	-1	0	0	-1	0	-1	0	0	-1	0	0	0	0	-1	0	0	0	1	0	NA	0	-1	0	0	0	-1	-1	-1	0	-1	-1	-1	-1	0	0	0	0	1	-1	-1	0	-1	0	NA
mJAX00642310	0	-1	0	0	-1	1	0	0	1	-1	1	0	0	1	-1	0	0	0	1	0	0	0	0	0	1	0	1	0	0	0	1	1	1	0	1	1	1	0	0	0	0	0	-1	0	1	0	1	0	1
mJAX00645215	-1	1	0	-1	0	-1	-1	0	0	0	-1	0	0	0	0	0	0	0	-1	0	0	-1	0	0	1	0	-1	0	0	0	-1	-1	-1	1	0	-1	-1	0	0	0	0	0	0	0	-1	-1	-1	0	-1
mJAX00671437	-1	-1	1	0	0	-1	0	-1	-1	-1	0	-1	0	-1	-1	-1	0	-1	-1	-1	0	-1	0	-1	0	-1	-1	0	0	-1	-1	0	0	-1	-1	-1	-1	0	-1	1	0	-1	-1	-1	0	0	-1	1	-1
mrepB6_07-148007489-S	-1	-1	-1	0	0	0	-1	-1	0	-1	-1	-1	-1	-1	-1	-1	-1	-1	-1	-1	-1	0	0	-1	-1	-1	-1	-1	0	0	0	-1	0	-1	-1	0	0	0	0	0	-1	-1	-1	0	0	-1	-1	-1	0
mUNC_rs32050737	0	1	0	1	1	0	0	1	0	0	-1	0	1	0	-1	1	1	0	1	0	0	1	1	1	0	0	0	0	1	0	0	0	1	0	0	1	0	0	1	0	1	1	1	0	1	1	1	1	0
mUNC_rs36558148	0	-1	-1	0	0	-1	1	0	0	-1	-1	0	-1	-1	1	0	0	0	0	0	-1	1	1	0	0	0	-1	-1	0	-1	0	1	0	0	-1	-1	-1	0	-1	0	-1	0	0	-1	0	0	-1	1	0
mUNC_rs47875719	0	0	-1	1	0	0	0	-1	0	0	-1	0	-1	0	0	0	-1	-1	-1	-1	-1	1	0	-1	0	1	-1	-1	0	-1	-1	0	-1	-1	-1	0	-1	0	-1	0	-1	-1	0	0	-1	0	0	0	-1
mUNC010010509	-1	-1	0	-1	-1	0	-1	-1	0	-1	-1	0	0	1	-1	1	0	0	1	0	-1	1	-1	0	0	0	NA	0	-1	NA	-1	1	-1	0	0	-1	NA	1	-1	0	0	-1	-1	-1	0	-1	-1	1	-1
mUNC010046230	-1	-1	NA	-1	NA	NA	NA	-1	-1	-1	-1	NA	-1	NA	NA	-1	-1	NA	1	NA	NA	1	NA	-1	NA	NA	-1	NA	NA	NA	-1	NA	-1	NA	NA	NA	NA	1	-1	-1	NA	-1	-1	-1	NA	-1	-1	NA	-1
mUNC010195425	-1	-1	0	-1	-1	0	-1	-1	-1	-1	-1	-1	-1	-1	-1	-1	-1	-1	-1	-1	-1	-1	-1	-1	0	-1	-1	-1	-1	-1	-1	0	-1	-1	-1	NA	0	0	-1	0	-1	-1	-1	0	0	-1	-1	-1	0
mUNC010227990	0	-1	0	-1	-1	0	-1	-1	-1	-1	-1	-1	-1	-1	-1	NA	-1	-1	-1	-1	-1	-1	-1	-1	0	-1	-1	-1	-1	-1	NA	0	-1	-1	-1	NA	0	0	-1	0	-1	-1	-1	0	0	-1	-1	-1	0
mUNC010292027	-1	-1	-1	-1	-1	-1	-1	-1	0	0	-1	-1	-1	-1	-1	-1	0	-1	-1	-1	-1	-1	-1	-1	-1	-1	-1	-1	-1	-1	-1	-1	-1	-1	-1	-1	0	-1	-1	-1	-1	-1	-1	-1	0	-1	-1	-1	-1
mUNC010353604	-1	0	-1	-1	-1	-1	-1	-1	-1	0	-1	-1	-1	-1	-1	-1	NA	-1	-1	-1	-1	-1	-1	-1	-1	-1	-1	-1	-1	-1	-1	0	-1	-1	-1	-1	-1	-1	0	-1	-1	-1	-1	-1	-1	-1	-1	NA	-1
mUNC010463165	-1	-1	-1	-1	-1	-1	-1	-1	0	1	-1	0	-1	-1	-1	-1	0	-1	-1	-1	-1	0	-1	-1	-1	-1	-1	-1	-1	-1	-1	-1	0	-1	-1	-1	0	-1	-1	-1	-1	-1	-1	-1	1	-1	-1	-1	0
mUNC010515443	-1	-1	-1	-1	-1	0	-1	-1	0	-1	-1	0	0	1	-1	1	0	0	1	0	-1	1	-1	0	0	0	0	0	-1	0	-1	1	-1	0	0	-1	0	1	-1	0	-1	-1	-1	-1	0	-1	-1	1	-1
mUNC010731340	0	-1	-1	0	-1	0	-1	-1	-1	-1	-1	0	0	0	-1	-1	-1	NA	-1	NA	-1	0	-1	0	-1	NA	-1	0	-1	-1	0	-1	-1	0	-1	0	-1	-1	0	-1	0	NA	0	-1	0	0	0	-1	0
mUNC020087824	-1	-1	-1	0	-1	-1	0	-1	-1	-1	-1	-1	-1	-1	-1	-1	-1	1	1	0	-1	-1	-1	-1	-1	0	1	-1	-1	-1	0	-1	0	1	1	0	-1	-1	-1	-1	0	0	-1	-1	-1	0	0	-1	0
mUNC020103640	0	1	1	0	1	1	1	1	0	0	1	1	0	0	1	1	1	-1	-1	0	1	1	1	1	1	-1	-1	1	0	1	1	1	0	0	-1	0	1	1	0	1	0	-1	1	0	1	-1	1	1	0
mUNC020137208	0	0	0	1	1	0	0	-1	0	0	0	-1	0	0	1	NA	-1	1	1	-1	1	1	1	-1	0	1	0	-1	0	1	NA	0	1	1	0	-1	0	-1	1	1	1	1	-1	0	0	0	0	1	1
mUNC020256510	-1	1	0	0	0	0	-1	0	-1	1	0	0	0	0	0	1	0	0	0	0	0	0	0	1	-1	1	0	1	1	0	-1	0	0	-1	0	1	0	-1	1	-1	-1	0	0	1	0	-1	0	-1	-1
mUNC020306643	-1	-1	-1	NA	0	-1	0	-1	-1	-1	-1	-1	-1	-1	-1	-1	0	-1	-1	-1	-1	0	-1	-1	0	-1	-1	-1	-1	-1	-1	-1	-1	-1	-1	-1	-1	-1	-1	-1	-1	-1	0	-1	-1	-1	0	-1	-1
mUNC020442578	0	-1	0	0	-1	0	-1	-1	0	0	-1	-1	0	1	-1	-1	-1	1	1	0	-1	-1	-1	-1	-1	1	1	-1	0	-1	-1	-1	0	0	1	0	0	0	0	-1	0	1	-1	1	0	1	-1	-1	1
mUNC021898190	-1	1	1	0	-1	1	-1	1	-1	1	1	0	-1	1	NA	1	0	0	1	0	-1	0	0	1	NA	1	1	1	0	0	NA	1	0	-1	1	1	1	0	1	-1	0	0	0	1	1	-1	1	-1	NA
mUNC030074556	0	-1	0	0	-1	0	1	-1	-1	0	1	0	0	-1	0	-1	1	0	0	1	0	0	0	-1	1	0	1	0	-1	0	-1	-1	0	-1	0	1	1	0	-1	0	1	-1	-1	1	0	1	-1	0	1
mUNC030077897	-1	1	1	0	-1	1	0	1	0	1	0	0	0	1	1	1	-1	0	-1	-1	1	0	1	1	-1	0	-1	0	0	0	1	0	-1	1	0	-1	1	-1	1	-1	-1	1	0	0	1	-1	1	0	0
mUNC030244865	0	1	-1	-1	-1	-1	-1	1	0	0	0	0	-1	-1	0	1	-1	-1	-1	-1	-1	-1	0	1	0	-1	-1	1	-1	-1	-1	-1	-1	0	0	-1	-1	-1	-1	0	0	-1	-1	-1	-1	0	-1	-1	-1
mUNC030404303	0	0	-1	1	0	0	0	1	1	0	-1	0	0	0	1	1	1	0	0	-1	0	1	1	1	0	0	-1	0	0	0	1	1	0	0	0	0	-1	-1	1	0	-1	1	0	-1	0	-1	1	0	-1
mUNC040002854	-1	-1	-1	-1	-1	0	-1	-1	-1	-1	-1	-1	-1	0	-1	0	-1	-1	-1	-1	-1	NA	-1	-1	-1	-1	-1	0	-1	-1	-1	-1	-1	-1	-1	-1	-1	0	-1	-1	-1	-1	-1	0	0	0	0	-1	-1
mUNC040389759	-1	-1	-1	-1	-1	-1	-1	-1	-1	-1	-1	-1	-1	-1	-1	0	-1	1	-1	-1	-1	1	-1	-1	-1	1	-1	0	-1	-1	0	0	-1	0	-1	-1	-1	-1	1	0	-1	1	-1	-1	1	0	0	0	-1
mUNC040484828	-1	-1	-1	-1	-1	-1	-1	-1	-1	-1	-1	-1	-1	-1	-1	0	-1	0	-1	-1	-1	NA	-1	-1	-1	0	-1	0	-1	-1	-1	0	-1	-1	-1	-1	-1	0	-1	0	-1	0	-1	0	0	0	0	-1	-1
mUNC041634270	0	1	1	1	-1	0	1	1	1	1	0	1	-1	0	1	1	-1	-1	0	0	0	1	0	1	-1	1	-1	0	0	0	0	0	0	1	0	-1	1	0	1	-1	-1	1	0	0	0	-1	0	0	1
mUNC050000078	-1	-1	0	0	-1	0	-1	0	-1	-1	0	0	-1	0	-1	0	0	-1	-1	-1	-1	0	-1	-1	0	-1	-1	-1	-1	-1	-1	0	-1	-1	-1	0	-1	-1	-1	-1	0	-1	-1	-1	-1	-1	-1	0	0
mUNC050076300	0	1	-1	1	1	0	1	0	1	1	0	1	1	0	1	0	-1	1	1	1	1	1	0	0	0	1	1	1	1	0	1	0	1	1	1	1	1	0	1	1	1	1	1	0	0	-1	1	0	1
mUNC050096588	-1	-1	0	-1	-1	NA	-1	-1	-1	-1	0	-1	-1	0	-1	NA	NA	-1	-1	-1	-1	-1	-1	-1	NA	-1	-1	-1	-1	-1	-1	-1	-1	-1	-1	-1	-1	-1	-1	-1	-1	-1	0	-1	-1	0	-1	-1	-1
mUNC050135252	-1	-1	-1	-1	-1	0	0	-1	0	-1	0	NA	-1	0	0	NA	NA	-1	-1	NA	-1	-1	-1	-1	-1	0	0	NA	-1	-1	NA	0	-1	-1	-1	-1	-1	-1	-1	0	NA	-1	0	-1	-1	-1	-1	-1	-1
mUNC050224390	0	0	0	0	-1	-1	1	0	-1	0	0	1	-1	-1	0	-1	-1	0	0	0	0	-1	0	-1	-1	0	0	0	-1	0	1	0	-1	0	0	-1	-1	0	0	1	0	0	-1	-1	-1	-1	1	0	-1
mUNC050547848	-1	-1	-1	-1	-1	0	0	-1	0	-1	0	NA	-1	0	0	-1	-1	-1	-1	NA	-1	-1	-1	-1	-1	0	0	NA	-1	-1	-1	0	-1	-1	-1	-1	-1	-1	-1	0	-1	-1	0	-1	-1	-1	-1	-1	-1
mUNC060061502	-1	0	-1	0	-1	-1	-1	-1	0	0	0	0	-1	0	-1	-1	1	1	-1	0	-1	-1	-1	-1	1	1	0	0	0	0	0	-1	-1	-1	-1	-1	-1	1	0	-1	-1	0	-1	-1	0	-1	0	0	-1
mUNC060062764	-1	0	-1	0	-1	-1	-1	-1	0	0	0	0	-1	0	-1	-1	1	1	-1	0	-1	-1	-1	-1	1	1	0	0	0	0	0	-1	-1	-1	-1	-1	-1	1	0	-1	-1	0	-1	-1	0	-1	0	0	-1
mUNC060150606	-1	-1	0	0	-1	-1	-1	-1	-1	-1	-1	0	-1	-1	-1	0	-1	0	-1	0	0	-1	-1	-1	-1	0	1	-1	0	-1	-1	-1	-1	-1	0	-1	0	1	-1	-1	0	-1	-1	-1	0	1	-1	-1	-1
mUNC060377743	-1	0	0	0	-1	-1	-1	-1	-1	0	0	0	-1	-1	-1	-1	0	0	-1	0	-1	-1	-1	-1	NA	NA	-1	-1	-1	0	-1	-1	-1	-1	-1	-1	0	NA	0	-1	-1	0	-1	-1	0	-1	0	-1	0
mUNC070025817	-1	1	1	0	0	-1	0	0	0	0	1	1	-1	-1	0	0	NA	0	1	1	1	1	0	0	0	0	1	0	-1	0	1	1	1	0	1	1	1	1	1	0	1	1	1	1	0	1	1	0	1
mUNC070089575	0	1	1	0	0	1	0	0	1	0	1	-1	0	1	0	0	1	1	0	-1	0	0	-1	0	1	1	0	-1	0	1	1	1	1	1	-1	1	1	1	0	0	0	1	0	1	1	0	1	1	0
mUNC070311637	0	1	0	0	1	-1	0	0	-1	1	-1	0	0	-1	1	0	0	0	-1	0	0	0	0	0	-1	0	-1	0	0	0	-1	-1	-1	0	-1	-1	-1	0	0	0	0	0	1	0	-1	0	-1	0	-1
mUNC070408499	-1	0	-1	0	-1	0	-1	0	-1	0	0	0	-1	1	-1	0	0	0	1	-1	-1	-1	-1	0	0	0	-1	-1	-1	0	1	-1	-1	1	-1	0	-1	0	1	-1	0	0	0	1	-1	-1	1	-1	0
mUNC070500524	0	1	1	0	0	1	0	0	1	0	1	0	0	1	0	0	0	1	0	0	0	0	-1	0	1	1	0	-1	0	0	1	1	1	1	-1	1	1	1	0	0	0	1	0	1	1	0	1	0	1
mUNC070514593	0	-1	-1	0	1	-1	0	0	-1	0	-1	0	0	-1	0	0	0	0	-1	0	0	0	1	0	-1	0	-1	0	0	0	-1	-1	-1	0	-1	-1	-1	-1	0	0	0	0	1	-1	-1	0	-1	0	-1
mUNC070517053	0	0	1	0	-1	1	-1	0	1	-1	1	0	0	1	-1	0	0	0	1	0	0	0	-1	0	1	0	1	0	0	0	1	1	1	0	1	1	1	1	0	0	0	0	-1	1	1	0	1	0	1
mUNC080079721	0	1	1	1	0	1	1	0	1	1	1	1	0	1	1	0	1	0	1	1	0	1	1	0	1	0	1	0	1	1	1	1	0	0	1	-1	1	1	1	1	0	0	0	1	0	0	1	1	1
mUNC080521812	-1	0	-1	-1	-1	-1	-1	0	0	0	-1	-1	-1	-1	-1	0	1	0	-1	-1	-1	-1	-1	-1	0	-1	-1	-1	-1	-1	-1	0	0	1	-1	-1	-1	-1	-1	-1	-1	0	0	-1	-1	1	-1	-1	-1
mUNC080616646	-1	-1	-1	-1	0	-1	-1	-1	-1	-1	-1	-1	-1	-1	-1	-1	0	1	-1	-1	0	-1	-1	-1	-1	1	-1	0	-1	0	-1	-1	0	0	-1	0	-1	-1	-1	-1	0	0	-1	-1	0	-1	-1	-1	-1
mUNC090043639	-1	-1	0	-1	-1	-1	-1	-1	-1	-1	-1	-1	-1	NA	-1	NA	NA	0	-1	NA	-1	NA	-1	-1	-1	-1	-1	-1	-1	NA	NA	-1	0	0	-1	-1	-1	-1	NA	NA	NA	-1	-1	-1	-1	-1	-1	NA	NA
mUNC090049240	-1	-1	0	-1	-1	-1	-1	-1	-1	-1	-1	-1	-1	0	-1	-1	NA	0	-1	-1	-1	0	-1	-1	-1	-1	-1	-1	-1	NA	0	-1	0	0	-1	-1	-1	-1	-1	0	0	-1	-1	-1	-1	-1	-1	-1	0
mUNC090256977	0	0	-1	-1	0	0	1	-1	-1	-1	-1	-1	0	-1	1	-1	-1	0	-1	0	-1	0	1	-1	-1	-1	0	0	0	-1	-1	-1	-1	0	-1	-1	-1	1	0	-1	-1	-1	1	-1	-1	0	-1	-1	-1
mUNC100117633	0	NA	1	0	1	1	1	0	1	1	1	1	0	0	1	0	1	1	0	1	0	1	1	1	NA	1	NA	0	1	0	1	0	1	1	0	0	0	0	0	0	0	1	1	0	1	1	0	0	1
mUNC100122470	0	NA	-1	-1	-1	-1	-1	0	-1	-1	-1	-1	0	-1	-1	0	0	-1	0	-1	0	-1	-1	-1	0	-1	0	0	-1	0	-1	0	-1	-1	0	0	0	0	-1	0	0	-1	-1	0	-1	-1	-1	0	-1
mUNC10016752	0	-1	1	-1	-1	-1	0	-1	0	0	1	0	-1	-1	0	-1	-1	0	-1	-1	0	-1	-1	-1	-1	0	0	-1	-1	0	0	0	-1	0	0	-1	0	0	-1	0	-1	-1	-1	-1	-1	0	0	-1	-1
mUNC100216105	0	-1	1	0	1	0	0	-1	0	1	0	1	1	0	0	0	1	0	-1	1	1	1	0	0	-1	0	-1	1	1	0	0	1	0	0	0	0	0	0	-1	1	NA	1	1	0	1	1	0	1	1
mUNC100218653	0	1	-1	0	-1	-1	0	1	0	-1	0	-1	0	0	0	0	-1	0	0	-1	0	-1	0	0	1	0	1	-1	0	0	0	0	0	0	0	0	0	0	1	0	0	-1	-1	0	-1	-1	1	0	-1
mUNC10042970	0	1	-1	1	1	1	0	1	0	0	-1	0	1	1	0	1	1	0	1	1	0	1	1	1	1	0	0	1	1	0	-1	0	1	0	0	1	0	0	0	NA	1	1	1	1	1	0	-1	1	1
mUNC10504063	-1	1	-1	-1	-1	-1	0	-1	0	1	-1	-1	-1	-1	1	-1	-1	-1	-1	-1	-1	0	1	-1	-1	-1	-1	-1	-1	-1	0	0	-1	0	-1	0	0	-1	0	-1	0	-1	-1	-1	-1	-1	0	-1	-1
mUNC110042800	-1	-1	-1	-1	-1	-1	-1	0	-1	-1	-1	-1	-1	-1	-1	-1	0	-1	-1	-1	0	-1	-1	0	-1	-1	-1	-1	-1	0	-1	0	-1	-1	-1	0	-1	0	-1	0	-1	-1	0	0	0	-1	-1	-1	-1
mUNC11500109	-1	-1	1	0	-1	-1	-1	-1	-1	-1	0	-1	-1	-1	-1	-1	0	0	-1	-1	0	-1	-1	-1	1	0	0	-1	0	1	-1	-1	-1	-1	0	-1	-1	1	-1	-1	0	-1	-1	-1	-1	0	-1	-1	0
mUNC120099831	-1	1	1	1	0	1	1	1	0	1	1	1	1	1	1	1	0	1	0	1	1	0	1	1	0	1	0	1	0	0	1	1	0	1	0	1	0	0	1	1	0	1	0	1	1	-1	1	1	1
mUNC120175086	0	0	0	1	0	0	NA	1	0	0	0	1	1	1	1	1	-1	1	-1	1	1	1	0	1	0	1	0	1	1	NA	0	1	-1	1	1	0	-1	0	0	1	1	1	0	0	-1	0	0	1	1
mUNC120281392	-1	-1	-1	0	1	-1	-1	0	-1	-1	-1	-1	0	-1	-1	NA	0	-1	-1	-1	-1	0	0	1	1	-1	-1	-1	1	0	-1	-1	0	-1	-1	-1	-1	0	-1	-1	0	-1	-1	-1	-1	1	-1	-1	0
mUNC120417048	0	0	0	-1	0	0	0	-1	0	0	0	0	-1	-1	-1	-1	0	-1	1	0	-1	-1	0	-1	0	-1	0	0	-1	0	0	-1	1	-1	0	-1	1	0	0	-1	0	-1	0	-1	0	0	0	-1	-1
mUNC120435580	0	0	0	-1	-1	0	-1	1	0	0	0	1	0	1	-1	1	0	-1	0	0	0	-1	-1	0	0	-1	0	0	0	-1	-1	0	0	-1	1	-1	0	-1	-1	0	0	-1	-1	0	0	0	0	0	-1
mUNC121388480	-1	1	0	-1	-1	1	-1	0	-1	0	0	-1	-1	-1	-1	0	-1	-1	0	-1	-1	-1	-1	-1	0	-1	0	0	-1	-1	1	-1	1	-1	-1	-1	1	-1	1	-1	-1	-1	-1	-1	1	-1	0	0	-1
mUNC12442110	-1	0	-1	-1	-1	-1	0	-1	NA	0	-1	0	-1	-1	0	-1	0	0	0	1	0	0	0	-1	0	0	0	0	-1	-1	0	0	-1	0	0	0	0	1	-1	0	1	0	0	-1	-1	1	0	-1	-1
mUNC12490509	-1	0	1	0	0	-1	-1	-1	-1	-1	1	0	-1	-1	-1	NA	-1	-1	-1	-1	0	0	-1	-1	-1	-1	-1	-1	-1	0	0	0	1	-1	0	0	0	-1	1	-1	-1	0	0	1	0	-1	0	0	1
mUNC12649074	-1	-1	-1	0	0	-1	0	1	-1	0	-1	0	0	-1	1	0	-1	-1	-1	0	-1	0	1	1	-1	-1	-1	-1	0	-1	-1	-1	-1	-1	-1	0	-1	-1	0	1	-1	-1	-1	-1	-1	0	-1	0	0
mUNC12945770	0	1	1	0	-1	1	0	0	1	0	1	0	0	1	0	0	0	0	1	0	0	0	-1	0	1	0	1	0	0	0	1	1	1	0	1	1	1	1	0	0	0	0	-1	1	1	0	1	0	1
mUNC130723388	-1	0	-1	-1	0	-1	-1	0	-1	0	-1	0	1	-1	-1	NA	-1	-1	-1	0	1	0	-1	0	0	0	0	0	0	-1	-1	0	-1	0	0	1	0	0	-1	0	-1	0	0	1	0	-1	-1	0	1
mUNC13250985	-1	0	0	-1	0	-1	-1	0	0	0	-1	0	0	0	0	0	0	0	-1	0	0	-1	0	0	1	0	-1	0	0	0	-1	-1	-1	1	0	-1	-1	0	0	0	0	0	0	0	-1	-1	-1	0	-1
mUNC13315592	-1	0	0	0	0	-1	0	0	0	0	-1	-1	0	0	0	0	0	0	-1	-1	0	-1	-1	0	0	0	-1	-1	0	0	-1	0	-1	1	0	-1	-1	0	0	0	0	0	0	0	-1	1	-1	0	-1
mUNC13548497	-1	0	-1	1	0	0	-1	0	0	0	-1	0	-1	0	-1	0	0	0	0	-1	0	-1	-1	0	0	0	-1	-1	0	0	0	0	-1	0	0	-1	-1	0	1	0	0	0	-1	1	-1	0	0	0	0
mUNC1370843	0	-1	0	-1	-1	0	-1	-1	-1	-1	-1	-1	-1	-1	-1	-1	-1	-1	-1	-1	-1	-1	-1	-1	0	-1	-1	-1	-1	-1	-1	0	-1	-1	-1	NA	0	0	-1	0	-1	-1	-1	0	0	-1	-1	-1	0
mUNC13916408	0	1	1	1	0	1	1	1	0	1	0	1	1	1	1	0	0	1	1	1	1	0	1	1	0	0	1	1	0	1	1	1	1	0	1	0	0	1	1	1	1	0	1	1	1	1	0	1	1
mUNC13988613	0	-1	-1	0	0	-1	-1	-1	NA	-1	-1	-1	-1	-1	-1	NA	NA	-1	-1	-1	-1	0	-1	-1	NA	-1	-1	-1	0	0	0	-1	-1	-1	-1	-1	0	0	0	0	-1	-1	-1	-1	0	-1	-1	-1	0
mUNC140221618	-1	0	-1	-1	0	-1	0	-1	-1	-1	-1	0	0	0	-1	-1	-1	-1	-1	-1	0	NA	-1	-1	-1	-1	-1	0	NA	-1	-1	-1	-1	0	-1	-1	-1	-1	-1	-1	-1	-1	0	-1	0	-1	-1	-1	-1
mUNC140311549	-1	0	0	-1	0	0	0	0	0	-1	-1	0	-1	-1	0	NA	-1	0	-1	0	0	0	-1	0	NA	-1	-1	0	0	-1	NA	-1	-1	0	-1	-1	-1	-1	NA	0	-1	0	0	NA	NA	-1	NA	-1	-1
mUNC140401510	-1	0	-1	-1	0	-1	0	-1	0	-1	-1	0	0	0	0	-1	-1	0	-1	-1	0	0	0	-1	-1	-1	-1	0	1	-1	-1	-1	-1	1	-1	-1	-1	-1	0	-1	-1	-1	-1	-1	0	-1	-1	-1	0
mUNC140448070	-1	0	-1	-1	0	-1	-1	-1	-1	-1	-1	-1	0	NA	0	-1	-1	NA	1	-1	NA	-1	0	NA	-1	-1	NA	-1	NA	-1	-1	-1	-1	-1	0	-1	0	-1	0	-1	-1	-1	-1	0	0	-1	-1	-1	NA
mUNC140891992	-1	0	-1	-1	0	-1	-1	0	-1	-1	-1	-1	0	0	0	0	-1	0	1	-1	0	-1	0	0	-1	-1	0	-1	0	-1	-1	0	-1	-1	0	-1	0	-1	0	0	-1	-1	-1	0	0	0	-1	0	0
mUNC141357427	-1	-1	0	-1	0	1	-1	-1	-1	-1	0	0	-1	-1	0	0	-1	0	-1	0	-1	0	0	-1	-1	-1	-1	0	-1	0	0	0	-1	-1	-1	-1	0	0	1	0	-1	-1	-1	0	0	-1	0	0	0
mUNC14312283	0	0	1	1	0	1	1	0	0	1	1	1	0	1	1	0	1	0	1	1	0	1	1	0	1	0	1	0	1	1	1	1	0	0	1	-1	1	1	1	1	0	0	0	1	0	0	1	1	1
mUNC150014104	-1	-1	-1	-1	-1	-1	-1	-1	-1	-1	-1	-1	0	-1	-1	-1	-1	-1	-1	-1	-1	0	-1	-1	-1	-1	-1	-1	0	-1	0	-1	0	-1	-1	-1	-1	-1	0	-1	-1	-1	-1	-1	0	0	0	0	-1
mUNC150107299	0	1	1	1	1	1	1	1	1	1	1	1	0	1	1	1	1	1	1	1	1	1	1	1	1	1	1	1	1	1	1	1	0	1	1	1	1	1	1	1	1	1	1	1	1	1	1	1	1
mUNC150355171	0	1	1	1	1	1	1	1	1	1	1	1	0	1	1	NA	1	1	1	1	1	1	1	1	1	1	1	1	1	1	1	1	1	1	1	1	1	1	1	NA	NA	1	0	1	1	1	1	NA	1
mUNC15241946	-1	0	0	-1	0	0	0	0	0	0	-1	-1	0	0	-1	0	1	0	-1	-1	0	-1	-1	-1	0	-1	-1	-1	0	-1	-1	0	0	1	-1	-1	-1	-1	-1	-1	-1	0	0	-1	-1	1	-1	-1	-1
mUNC15329136	-1	0	1	1	-1	0	0	0	0	0	0	-1	-1	0	0	0	0	0	-1	-1	-1	0	0	-1	0	-1	-1	0	-1	-1	-1	0	0	1	-1	0	0	-1	-1	-1	-1	0	0	0	0	1	-1	-1	0
mUNC15391620	-1	0	1	1	-1	0	0	0	0	0	0	-1	-1	0	0	0	0	0	-1	-1	-1	0	0	-1	0	-1	-1	0	-1	-1	-1	0	0	1	-1	0	0	-1	-1	-1	-1	0	0	0	0	1	-1	-1	0
mUNC160000883	-1	0	-1	-1	0	-1	0	-1	-1	1	-1	-1	-1	0	0	-1	0	-1	-1	-1	0	0	0	-1	0	-1	0	-1	-1	-1	0	-1	0	-1	-1	-1	0	-1	0	-1	-1	-1	-1	-1	-1	-1	-1	-1	0
mUNC160026026	0	0	1	1	0	1	1	1	0	-1	1	1	1	1	0	1	1	1	1	1	0	0	0	1	1	1	0	1	1	1	0	1	0	1	1	1	0	1	0	1	1	1	1	1	1	1	1	1	0
mUNC160068980	-1	0	0	0	1	1	1	0	0	0	0	1	0	1	1	0	1	1	1	1	1	0	1	1	1	0	1	1	0	1	0	0	1	1	1	1	1	1	0	0	1	1	0	1	1	1	0	1	1
mUNC160234233	0	-1	0	-1	-1	-1	-1	0	-1	-1	1	0	-1	-1	-1	0	-1	-1	-1	-1	0	1	-1	-1	-1	-1	-1	0	0	-1	0	0	-1	-1	-1	-1	-1	0	1	-1	1	-1	-1	0	0	0	1	0	0
mUNC16149306	-1	-1	0	-1	-1	-1	-1	-1	-1	-1	-1	-1	-1	0	-1	-1	NA	0	-1	-1	-1	0	-1	-1	-1	-1	-1	-1	-1	NA	0	-1	0	0	-1	-1	-1	-1	-1	0	0	-1	-1	-1	-1	-1	-1	-1	-1
mUNC170098448	-1	0	0	0	-1	-1	-1	-1	-1	0	-1	0	-1	0	-1	NA	-1	-1	0	0	-1	0	-1	-1	-1	-1	-1	0	-1	-1	0	-1	0	-1	-1	0	-1	-1	-1	-1	0	-1	-1	-1	-1	0	-1	-1	-1
mUNC170133786	-1	-1	-1	-1	-1	-1	-1	0	-1	-1	-1	-1	-1	0	-1	0	-1	-1	-1	-1	-1	0	-1	0	-1	-1	-1	-1	-1	-1	0	-1	-1	-1	-1	-1	-1	-1	0	-1	-1	-1	-1	-1	-1	0	0	-1	-1
mUNC17602100	-1	1	-1	0	-1	0	-1	1	0	1	-1	-1	-1	1	0	0	1	-1	1	-1	-1	-1	0	1	0	-1	1	-1	-1	-1	1	0	1	-1	0	0	-1	-1	0	-1	1	-1	0	-1	-1	1	0	0	-1
mUNC180159545	-1	0	0	-1	-1	-1	-1	-1	-1	-1	0	-1	-1	-1	-1	-1	-1	-1	-1	-1	-1	0	-1	0	-1	-1	-1	-1	-1	-1	-1	-1	-1	-1	-1	0	-1	-1	-1	0	-1	-1	-1	-1	-1	-1	-1	-1	-1
mUNC180320551	-1	0	1	-1	0	0	-1	0	NA	0	0	0	1	0	-1	-1	1	1	1	1	1	-1	-1	1	0	1	1	1	0	1	1	0	1	1	1	0	1	0	1	0	1	1	0	0	1	0	0	0	1
mUNC180406273	0	0	-1	0	-1	-1	0	-1	0	0	-1	0	-1	-1	0	0	-1	-1	-1	-1	-1	0	0	-1	0	1	-1	-1	-1	-1	-1	-1	-1	-1	-1	-1	-1	-1	-1	0	-1	-1	-1	-1	-1	0	0	0	-1
mUNC18343515	0	1	-1	0	-1	0	0	1	0	-1	0	-1	-1	0	0	0	-1	0	1	-1	-1	-1	0	0	1	0	1	-1	-1	0	0	-1	0	0	0	0	0	0	1	-1	-1	-1	-1	0	-1	-1	0	-1	-1
mUNC18454335	0	1	-1	0	-1	-1	-1	1	-1	-1	-1	-1	0	0	-1	0	-1	-1	0	-1	0	-1	-1	0	1	-1	1	0	-1	0	-1	0	-1	-1	0	0	0	0	0	0	0	-1	-1	0	-1	-1	0	0	-1
mUNC190157471	-1	0	0	0	-1	-1	0	-1	-1	0	-1	1	-1	-1	0	-1	-1	-1	-1	0	-1	NA	0	-1	1	-1	-1	1	-1	-1	0	-1	-1	-1	-1	-1	-1	0	0	-1	-1	-1	0	-1	-1	0	0	-1	-1
mUNC19822163	0	1	1	1	0	0	1	0	1	1	1	1	1	1	1	0	1	0	1	1	NA	1	1	0	1	0	1	1	0	1	1	0	1	0	1	0	1	1	0	0	1	0	0	0	0	1	0	1	1
mUNC20006267	0	0	0	-1	-1	0	-1	0	-1	0	0	0	-1	1	-1	-1	0	-1	-1	0	-1	-1	-1	-1	0	-1	-1	0	-1	0	0	-1	-1	0	-1	0	1	-1	1	-1	1	0	-1	0	1	-1	0	0	0
mUNC20502282	-1	-1	-1	0	-1	-1	-1	-1	0	-1	-1	-1	0	-1	-1	-1	-1	-1	0	0	-1	-1	-1	-1	-1	-1	-1	-1	0	-1	-1	-1	NA	-1	-1	-1	-1	-1	-1	-1	0	-1	-1	-1	-1	-1	-1	-1	-1
mUNC20806291	-1	1	1	1	0	1	1	1	0	1	1	1	1	1	1	1	0	1	0	1	1	0	1	1	0	1	1	1	0	0	1	1	0	1	1	1	1	0	1	1	0	1	0	1	1	-1	1	1	1
mUNC20886257	-1	1	1	1	0	0	1	1	0	0	1	1	1	1	1	1	0	1	0	1	1	0	1	1	0	1	1	1	0	0	1	1	0	1	1	1	1	0	1	1	1	1	0	1	1	-1	1	1	0
mUNC21123087	-1	0	0	1	0	0	1	1	0	-1	0	0	1	1	1	1	0	1	0	0	1	1	1	1	0	1	1	0	1	0	0	1	0	0	1	1	0	-1	0	1	1	1	-1	1	0	-1	0	1	NA
mUNC21414213	0	0	0	1	0	-1	0	0	0	0	0	1	1	1	1	0	0	1	-1	1	1	1	0	0	0	1	0	1	1	1	0	1	-1	1	0	0	-1	1	0	1	1	1	0	0	-1	1	0	1	1
mUNC21921030	0	-1	0	-1	0	0	-1	-1	0	-1	-1	0	0	1	-1	-1	0	0	0	0	0	0	-1	-1	0	-1	0	-1	1	-1	-1	0	1	-1	0	-1	0	-1	-1	-1	1	0	-1	0	0	-1	0	-1	-1
mUNC22018154	0	-1	0	-1	0	0	-1	-1	0	-1	-1	1	0	1	-1	-1	0	-1	0	0	0	0	-1	-1	0	-1	0	0	1	-1	-1	0	1	-1	1	-1	0	-1	-1	-1	1	0	-1	0	0	-1	0	-1	-1
mUNC2211957	-1	0	-1	-1	-1	-1	-1	-1	-1	0	-1	-1	-1	-1	-1	-1	NA	-1	-1	-1	-1	-1	-1	-1	0	-1	-1	-1	-1	-1	-1	0	-1	-1	-1	-1	-1	-1	0	-1	-1	-1	-1	-1	-1	-1	-1	0	-1
mUNC22982759	-1	-1	-1	-1	-1	-1	-1	-1	-1	-1	-1	-1	-1	-1	0	-1	-1	-1	-1	-1	-1	0	0	-1	-1	-1	-1	-1	-1	-1	-1	-1	-1	-1	-1	-1	0	-1	-1	0	-1	-1	NA	-1	0	-1	-1	0	0
mUNC23768564	0	0	-1	-1	0	-1	-1	-1	0	-1	-1	-1	0	-1	0	0	-1	0	-1	-1	0	0	0	0	-1	-1	-1	-1	0	-1	-1	0	-1	-1	-1	0	0	-1	0	0	-1	-1	-1	1	0	0	-1	0	1
mUNC23859926	NA	0	NA	1	0	1	1	0	NA	1	1	1	0	0	1	0	NA	1	0	1	0	1	1	0	NA	1	NA	1	0	1	1	0	1	NA	1	1	0	1	1	0	0	1	1	0	0	0	1	0	0
mUNC23882694	-1	0	-1	-1	0	-1	-1	0	-1	-1	-1	-1	0	0	-1	0	-1	-1	0	-1	0	-1	-1	0	-1	-1	-1	-1	0	-1	-1	0	-1	-1	-1	-1	0	-1	-1	0	0	-1	-1	0	0	0	-1	0	0
mUNC24026181	-1	0	-1	-1	0	-1	-1	-1	-1	-1	-1	-1	0	0	0	-1	-1	0	1	-1	0	-1	0	-1	-1	-1	0	-1	0	-1	-1	-1	-1	-1	0	-1	0	-1	0	-1	-1	-1	-1	0	0	-1	-1	-1	0
mUNC2429277	0	0	0	0	0	-1	-1	1	0	0	0	-1	0	-1	-1	1	0	0	-1	0	0	0	-1	1	0	0	-1	0	0	-1	0	0	0	-1	-1	-1	-1	-1	0	1	0	0	1	0	-1	-1	-1	0	-1
mUNC2430731	0	0	0	0	0	1	1	-1	0	0	0	1	0	1	1	-1	0	0	1	0	0	0	1	-1	0	0	1	0	0	1	0	0	0	1	1	1	1	1	0	-1	0	0	-1	0	1	1	1	0	1
mUNC24553596	-1	0	-1	-1	0	-1	-1	0	-1	-1	-1	0	0	0	-1	-1	-1	0	-1	-1	0	0	-1	0	-1	0	-1	0	0	-1	-1	-1	-1	-1	-1	-1	-1	-1	-1	0	-1	0	-1	0	0	-1	-1	-1	-1
mUNC2619648	-1	0	-1	0	-1	-1	0	-1	-1	0	-1	-1	0	-1	0	-1	-1	0	-1	-1	0	-1	-1	-1	-1	0	-1	-1	0	-1	-1	-1	-1	-1	-1	-1	-1	-1	0	-1	-1	0	-1	-1	-1	-1	0	-1	-1
mUNC26771980	-1	0	0	0	1	1	1	0	0	0	0	1	0	1	1	0	1	1	1	1	1	0	1	1	1	0	1	1	0	1	0	0	1	1	1	1	1	1	0	0	1	1	0	1	1	1	0	1	1
mUNC26808608	-1	0	0	0	NA	NA	NA	0	0	0	0	NA	0	NA	1	-1	NA	NA	NA	NA	NA	0	NA	1	NA	0	NA	NA	0	0	0	0	NA	NA	NA	NA	NA	1	0	0	NA	0	0	NA	NA	0	0	1	1
mUNC27051130	-1	1	0	1	0	1	0	0	0	1	0	1	0	1	1	0	1	1	1	1	0	-1	1	1	1	0	1	1	0	0	0	0	1	1	1	1	1	0	0	0	-1	1	1	1	1	1	1	1	0
mUNC27793991	-1	-1	0	0	-1	-1	-1	-1	-1	-1	-1	0	-1	0	-1	-1	-1	-1	0	0	-1	0	-1	-1	-1	-1	-1	0	-1	-1	0	-1	0	-1	-1	-1	-1	-1	-1	-1	0	-1	-1	-1	-1	0	-1	-1	-1
mUNC28216066	-1	0	-1	0	-1	-1	-1	0	0	0	0	0	-1	-1	-1	0	-1	0	0	-1	0	0	-1	0	-1	0	-1	0	-1	-1	0	-1	-1	-1	-1	-1	-1	-1	-1	-1	-1	0	-1	-1	0	0	-1	-1	-1
mUNC282212	-1	-1	0	0	-1	0	0	-1	-1	0	0	-1	0	0	-1	-1	-1	0	1	0	-1	0	-1	-1	0	0	0	-1	-1	-1	-1	0	1	0	0	1	0	-1	-1	-1	0	-1	0	-1	1	-1	-1	1	1
mUNC28303614	-1	-1	-1	-1	-1	-1	-1	0	0	0	0	0	-1	-1	0	0	-1	0	0	0	-1	-1	0	0	-1	0	-1	0	-1	-1	0	-1	-1	-1	-1	-1	-1	-1	-1	-1	-1	0	-1	-1	0	-1	-1	-1	-1
mUNC29349964	-1	-1	-1	-1	-1	-1	0	0	1	0	-1	0	-1	-1	0	0	-1	-1	1	0	0	-1	0	1	-1	-1	1	0	-1	-1	-1	-1	1	-1	0	-1	-1	-1	-1	0	1	-1	-1	0	-1	-1	-1	-1	0
mUNC30096811	-1	1	0	0	-1	-1	-1	-1	0	1	-1	0	-1	-1	0	-1	-1	-1	-1	0	-1	0	-1	-1	1	-1	-1	0	-1	-1	0	-1	-1	-1	-1	-1	-1	0	0	0	-1	-1	0	-1	-1	0	0	-1	-1
mUNC30303061	0	-1	0	-1	-1	-1	-1	-1	0	-1	-1	-1	NA	-1	-1	-1	-1	-1	-1	-1	-1	-1	-1	-1	-1	-1	-1	NA	-1	-1	-1	-1	-1	-1	NA	-1	-1	-1	-1	-1	-1	NA	-1	-1	-1	-1	-1	-1	-1
mUNC30567101b	0	0	NA	1	1	1	NA	1	NA	0	0	1	1	1	1	NA	NA	1	1	1	1	1	1	1	NA	1	1	1	NA	1	1	1	1	1	1	0	0	0	1	1	1	1	1	0	0	1	1	1	1
mUNC3118371	-1	-1	-1	NA	0	-1	0	-1	-1	-1	-1	-1	-1	-1	-1	-1	0	0	-1	-1	-1	-1	-1	-1	0	0	-1	-1	-1	-1	0	-1	-1	-1	-1	-1	-1	-1	-1	-1	-1	0	0	-1	-1	-1	0	-1	-1
mUNC3124756	-1	-1	-1	NA	0	-1	0	-1	-1	-1	-1	-1	-1	-1	-1	-1	0	0	-1	-1	-1	-1	-1	-1	0	0	-1	-1	-1	-1	0	-1	-1	-1	-1	-1	-1	-1	-1	-1	-1	0	0	-1	-1	-1	0	-1	-1
mUNC3536464	0	-1	-1	1	-1	0	-1	-1	0	0	-1	-1	0	0	0	-1	0	1	1	-1	-1	0	0	-1	0	1	1	-1	0	0	-1	-1	1	1	1	-1	0	-1	1	-1	1	1	-1	0	0	1	-1	-1	1
mUNC3726307	0	0	0	1	0	0	0	-1	0	0	0	-1	0	0	1	-1	-1	1	1	-1	0	1	1	-1	0	1	0	-1	0	1	0	0	1	1	0	-1	0	-1	1	1	1	1	-1	0	0	0	0	1	1
mUNC3976996	0	1	-1	0	-1	-1	0	1	0	0	0	1	-1	-1	-1	1	1	0	-1	1	-1	-1	-1	1	NA	-1	0	1	0	-1	1	0	-1	0	0	1	-1	-1	0	-1	-1	-1	1	0	-1	1	1	-1	-1
mUNC4181145	-1	1	0	0	0	0	-1	0	-1	1	0	-1	1	0	0	NA	-1	0	0	-1	0	-1	0	0	NA	1	0	-1	0	0	0	1	0	-1	0	0	0	0	0	1	0	0	0	0	0	-1	0	1	0
mUNC4533318	-1	-1	-1	0	1	-1	-1	-1	0	-1	0	1	0	-1	0	0	0	0	0	1	0	0	-1	1	1	0	0	1	1	1	0	0	1	1	0	0	-1	-1	1	0	0	0	-1	0	-1	-1	0	0	-1
mUNC4608754	-1	-1	-1	-1	0	0	-1	0	0	-1	-1	1	-1	0	0	0	1	0	-1	0	0	0	-1	1	1	0	-1	0	0	0	0	0	1	0	0	0	-1	0	1	-1	1	0	-1	1	-1	-1	1	0	-1
mUNC4926757	-1	-1	1	-1	0	0	0	-1	-1	-1	1	-1	0	0	-1	-1	-1	-1	0	0	0	0	0	-1	-1	0	0	0	0	0	-1	-1	0	0	-1	0	1	1	-1	0	1	-1	0	1	0	0	-1	0	1
mUNC4993850	-1	0	1	-1	0	0	0	-1	-1	-1	1	0	0	0	-1	-1	-1	-1	0	1	0	-1	0	-1	0	0	0	0	0	0	-1	-1	0	0	-1	0	1	1	-1	0	1	-1	0	1	0	0	-1	0	1
mUNC5482456	-1	1	1	0	0	1	0	1	0	1	1	0	0	1	1	NA	NA	0	-1	-1	1	0	1	1	1	0	NA	0	1	1	1	0	0	1	NA	-1	1	0	1	NA	NA	NA	1	0	1	NA	1	1	1
mUNC6132276	-1	-1	0	0	1	1	1	-1	0	1	0	0	1	1	0	-1	1	-1	1	1	1	0	0	-1	0	-1	1	0	1	0	0	0	1	0	0	0	1	1	0	0	0	0	1	0	1	0	0	0	1
mUNC6143652	0	-1	0	0	1	1	1	-1	0	1	0	0	1	1	0	-1	1	-1	1	1	1	0	0	-1	0	-1	1	0	1	0	0	0	1	0	0	0	1	1	0	0	0	0	1	0	1	0	0	0	1
mUNC6229155	-1	-1	1	0	1	1	1	-1	-1	1	1	-1	1	0	0	-1	1	-1	1	1	1	1	0	-1	0	-1	1	-1	1	1	1	0	1	-1	0	0	1	1	0	0	0	0	1	0	1	0	0	0	1
mUNC6878513	-1	-1	-1	-1	-1	-1	-1	-1	-1	-1	-1	-1	-1	-1	-1	0	-1	0	-1	-1	-1	NA	-1	-1	-1	0	-1	0	-1	-1	-1	0	-1	-1	-1	-1	-1	-1	-1	0	-1	0	-1	-1	0	0	-1	0	-1
mUNC7391813	-1	0	-1	-1	-1	-1	-1	0	-1	0	-1	-1	0	-1	-1	0	0	-1	-1	-1	0	-1	-1	0	-1	-1	0	-1	0	0	-1	0	0	-1	-1	-1	0	0	-1	1	0	-1	-1	0	0	0	-1	0	-1
mUNC7528789	-1	0	-1	-1	-1	-1	-1	0	-1	0	-1	-1	-1	-1	-1	0	0	-1	-1	-1	-1	-1	-1	0	-1	-1	-1	-1	-1	0	-1	0	0	-1	-1	-1	0	0	-1	NA	0	-1	-1	-1	-1	0	-1	0	-1
mUNC7939797	-1	-1	0	-1	0	0	-1	-1	-1	0	-1	-1	-1	-1	-1	-1	NA	0	-1	-1	-1	-1	0	-1	NA	-1	0	-1	0	0	-1	0	0	-1	-1	0	0	0	-1	0	0	-1	-1	-1	-1	0	-1	0	-1
mUNC807932	0	1	1	1	1	1	1	1	1	1	1	1	1	1	1	1	1	1	1	1	1	1	1	0	1	1	1	1	1	1	1	1	1	1	1	1	1	1	1	1	1	1	0	1	0	1	1	1	1
mUNC8413922	0	-1	-1	-1	1	0	-1	-1	-1	-1	0	-1	1	0	-1	-1	1	1	0	0	0	-1	0	-1	1	-1	1	0	0	0	0	0	0	-1	0	1	-1	0	-1	1	1	-1	0	0	0	1	0	0	-1
mUNC9254832	-1	0	0	0	-1	0	0	0	-1	-1	1	-1	-1	0	0	NA	0	-1	-1	-1	-1	-1	-1	0	0	-1	-1	-1	-1	-1	-1	-1	-1	-1	-1	-1	0	0	-1	-1	0	-1	0	-1	-1	1	-1	-1	-1
mUNC9578607	-1	-1	-1	-1	-1	0	0	-1	0	-1	0	NA	-1	0	0	-1	-1	-1	-1	NA	-1	-1	-1	-1	-1	0	0	NA	-1	-1	-1	0	-1	-1	-1	-1	-1	-1	-1	0	-1	-1	0	-1	-1	-1	-1	-1	-1
mUNC964922	0	0	-1	0	-1	-1	-1	-1	0	0	-1	-1	-1	-1	-1	-1	-1	-1	-1	-1	-1	-1	-1	-1	-1	-1	-1	-1	-1	-1	-1	-1	-1	-1	-1	0	-1	-1	-1	-1	-1	-1	0	-1	0	-1	-1	-1	0
S1H016803365	-1	0	-1	-1	-1	-1	-1	-1	-1	0	-1	-1	-1	-1	-1	-1	NA	-1	-1	-1	-1	-1	-1	-1	-1	-1	-1	-1	-1	-1	-1	0	-1	-1	-1	-1	-1	-1	0	-1	-1	-1	-1	-1	-1	-1	-1	0	-1
S1H017076373	-1	0	-1	-1	-1	-1	-1	-1	-1	0	-1	-1	-1	-1	-1	-1	NA	-1	-1	-1	-1	-1	-1	-1	0	-1	-1	-1	-1	-1	-1	0	-1	-1	-1	-1	-1	-1	-1	-1	-1	-1	-1	-1	-1	-1	-1	0	-1
S1H032434856	-1	1	1	0	-1	1	0	1	0	1	0	0	0	1	1	1	NA	0	-1	-1	1	0	1	1	NA	0	-1	0	0	0	1	NA	-1	1	0	-1	1	-1	1	NA	-1	1	0	0	1	-1	1	0	0
S1H042538779	-1	0	-1	-1	-1	-1	-1	1	-1	0	-1	-1	0	-1	-1	0	0	-1	-1	-1	0	-1	-1	1	-1	-1	0	-1	0	0	-1	0	0	-1	-1	-1	0	0	-1	1	0	-1	-1	0	0	0	-1	0	-1
S1H064449266	-1	-1	0	0	0	-1	-1	-1	-1	-1	-1	0	-1	-1	-1	0	-1	0	0	0	1	1	0	-1	0	0	0	0	0	1	-1	-1	-1	-1	0	-1	0	1	-1	-1	0	-1	-1	-1	0	1	-1	-1	-1
S1H083826428	-1	0	1	0	-1	0	0	0	0	0	0	-1	-1	0	0	0	1	0	-1	-1	-1	0	0	-1	0	-1	-1	0	-1	-1	-1	0	0	1	-1	0	0	-1	-1	-1	-1	0	0	0	0	1	-1	-1	0
S1H094279800	-1	0	0	0	-1	0	0	-1	-1	0	1	-1	-1	-1	1	0	0	-1	-1	0	-1	0	0	0	0	-1	0	0	-1	0	0	-1	0	-1	-1	-1	-1	-1	0	0	0	-1	0	0	-1	0	-1	0	0
S1H114171157	-1	0	-1	-1	0	-1	-1	-1	0	0	-1	-1	-1	-1	-1	0	0	-1	-1	-1	-1	-1	-1	1	0	-1	-1	-1	0	0	-1	1	-1	0	-1	1	0	1	-1	0	0	-1	-1	1	0	-1	-1	0	-1
S1H120593997	0	1	1	0	-1	1	1	0	0	1	1	1	0	1	1	0	0	1	1	1	0	0	0	-1	-1	1	1	1	-1	0	1	1	0	1	1	1	1	0	1	1	0	1	0	1	1	-1	1	1	0
S1H121062918	-1	1	1	0	0	1	1	1	0	1	1	1	1	1	1	1	0	1	1	1	1	0	1	0	-1	1	1	1	0	0	1	1	0	1	1	1	1	0	1	1	0	1	1	1	1	-1	1	1	1
S1H121499631	-1	1	0	1	0	NA	1	1	0	-1	0	1	1	1	1	1	0	1	0	1	1	NA	1	1	0	1	1	1	0	0	1	1	0	1	1	1	1	-1	1	1	1	1	-1	1	1	-1	1	1	NA
S1H134118540	0	-1	-1	0	-1	-1	1	0	0	-1	-1	0	-1	-1	1	0	0	0	0	-1	-1	0	1	0	0	0	-1	-1	0	-1	-1	1	0	0	-1	-1	-1	-1	-1	0	-1	0	0	-1	0	0	-1	1	0
S1H134118906	0	-1	-1	0	-1	-1	1	0	0	-1	-1	0	-1	-1	1	0	0	0	0	-1	-1	0	1	0	0	0	-1	-1	0	-1	-1	1	0	0	-1	-1	-1	-1	-1	NA	-1	0	0	-1	0	0	-1	1	0
S1H134125647	0	1	1	0	1	1	-1	0	0	1	1	0	1	1	-1	0	0	0	0	1	1	0	-1	0	0	0	1	1	0	1	1	-1	0	0	1	1	1	1	1	0	1	0	0	1	0	0	1	-1	0
S1H134415676	0	1	1	0	0	1	-1	0	-1	1	1	0	1	1	-1	0	0	1	0	0	1	0	-1	0	0	1	1	1	0	1	0	-1	0	1	1	1	1	0	1	0	1	1	0	1	0	0	1	-1	0
S1H141887151	-1	0	-1	-1	0	-1	-1	-1	-1	-1	-1	-1	0	0	0	-1	-1	0	1	-1	0	-1	0	-1	-1	-1	0	-1	0	-1	-1	-1	-1	-1	0	-1	0	-1	0	-1	-1	-1	-1	0	0	0	-1	-1	0
S1H150572362	-1	-1	-1	-1	-1	-1	-1	-1	-1	-1	-1	-1	0	-1	-1	-1	-1	-1	-1	-1	-1	0	-1	-1	-1	-1	-1	-1	0	-1	0	-1	0	-1	-1	-1	-1	-1	0	-1	-1	-1	-1	-1	0	0	0	0	-1
S1H150577925	-1	-1	-1	-1	-1	-1	-1	-1	-1	-1	-1	-1	0	-1	-1	-1	-1	-1	-1	-1	-1	0	-1	-1	-1	-1	-1	-1	0	-1	0	-1	0	-1	-1	-1	-1	-1	0	-1	-1	-1	-1	-1	0	0	0	0	-1
S1H150578425	-1	-1	-1	-1	-1	-1	-1	-1	-1	-1	-1	-1	0	-1	-1	-1	-1	-1	-1	-1	-1	0	-1	-1	-1	-1	-1	-1	0	-1	0	-1	0	-1	-1	-1	-1	-1	0	-1	-1	-1	-1	-1	0	0	0	0	-1
S1H150587033	-1	-1	-1	-1	-1	-1	-1	-1	-1	-1	-1	-1	0	-1	-1	-1	-1	-1	-1	-1	-1	0	-1	-1	-1	-1	-1	-1	0	-1	0	-1	0	-1	-1	-1	-1	-1	0	-1	-1	-1	-1	-1	0	0	0	0	-1
S1H150590138	-1	-1	-1	-1	-1	-1	-1	-1	-1	-1	-1	-1	0	-1	-1	NA	-1	-1	-1	-1	-1	0	-1	-1	-1	-1	-1	-1	0	-1	0	-1	0	-1	-1	-1	-1	-1	0	-1	-1	-1	-1	-1	0	0	0	0	-1
S1H150590140	-1	-1	-1	-1	-1	-1	-1	-1	-1	-1	-1	-1	0	-1	-1	NA	-1	-1	-1	-1	-1	0	-1	-1	-1	-1	-1	-1	0	-1	0	-1	0	-1	-1	-1	-1	-1	0	-1	-1	-1	-1	-1	0	0	0	0	-1
S1H161815889	-1	0	0	0	1	1	1	0	0	0	0	1	0	1	1	0	0	1	1	1	1	0	1	1	0	0	1	1	0	1	0	0	1	1	1	1	1	1	0	0	1	1	1	1	1	1	0	1	0
S1H163171163	0	-1	0	-1	-1	-1	-1	0	-1	-1	1	0	-1	-1	-1	0	-1	-1	-1	-1	0	1	-1	-1	-1	-1	-1	0	0	-1	0	0	-1	-1	-1	-1	-1	0	1	-1	1	-1	-1	0	0	0	1	0	0
S1H192301391	0	0	NA	-1	-1	-1	-1	-1	NA	0	0	-1	-1	-1	-1	-1	-1	-1	-1	-1	-1	-1	-1	-1	-1	-1	-1	-1	-1	-1	-1	-1	-1	-1	-1	0	0	0	-1	-1	-1	-1	-1	0	0	-1	-1	-1	-1
S1J025150046	0	1	-1	0	-1	-1	0	1	0	0	0	1	0	-1	-1	1	1	0	-1	1	-1	-1	-1	1	0	-1	0	1	0	-1	1	0	-1	0	0	1	-1	-1	0	-1	-1	-1	1	0	-1	1	1	-1	-1
S1J082456011	-1	-1	1	1	0	0	0	-1	-1	0	0	-1	0	0	-1	-1	1	0	-1	-1	0	-1	0	-1	0	0	-1	0	0	-1	-1	0	0	-1	-1	-1	-1	0	-1	1	0	-1	-1	-1	0	0	-1	1	-1
S1J150577131	-1	-1	-1	-1	-1	-1	-1	-1	-1	-1	-1	-1	0	-1	-1	-1	-1	-1	-1	-1	-1	0	-1	-1	-1	-1	-1	-1	0	-1	0	-1	0	-1	-1	-1	-1	-1	0	-1	-1	-1	-1	-1	0	0	0	0	-1
S1J150583831	-1	-1	-1	-1	-1	-1	-1	-1	-1	-1	-1	-1	0	-1	-1	-1	-1	-1	-1	-1	-1	0	-1	-1	-1	-1	-1	-1	0	-1	0	-1	0	-1	-1	-1	-1	-1	0	-1	-1	-1	-1	-1	0	0	0	0	-1
S1L026297640	-1	1	1	0	-1	1	-1	1	-1	1	1	0	-1	1	0	1	0	0	1	0	-1	0	0	1	0	1	1	1	0	0	0	1	0	-1	1	1	1	0	1	-1	0	0	0	1	1	-1	1	-1	0
S1L034043179	0	0	0	0	0	1	-1	1	0	1	0	0	0	1	0	1	1	-1	0	0	0	0	0	1	0	-1	1	0	0	0	0	-1	0	0	-1	-1	1	1	0	-1	0	0	1	-1	0	0	-1	-1	1
S1L074595235	-1	0	-1	0	-1	0	-1	0	-1	0	-1	0	0	1	-1	0	0	0	1	-1	0	-1	-1	0	0	0	-1	-1	0	0	1	-1	-1	1	-1	0	-1	0	1	-1	0	0	0	1	-1	-1	1	-1	0
S1L114171160	-1	0	-1	-1	0	-1	-1	-1	0	0	-1	-1	-1	-1	-1	0	0	-1	-1	-1	-1	-1	-1	1	NA	-1	-1	-1	0	0	-1	1	-1	0	-1	1	0	1	-1	0	0	-1	-1	1	0	-1	-1	0	-1
S1L134126201	0	NA	1	0	1	NA	-1	0	0	NA	1	0	1	1	-1	0	0	0	0	1	NA	0	-1	0	0	0	1	1	0	1	1	-1	0	0	1	NA	NA	NA	1	0	1	0	0	1	0	0	1	-1	0
S1L150574126	-1	-1	-1	-1	-1	-1	-1	-1	-1	-1	-1	-1	0	-1	-1	-1	-1	-1	-1	-1	-1	0	-1	-1	-1	-1	-1	-1	0	-1	0	-1	0	-1	-1	-1	-1	-1	0	-1	-1	-1	-1	-1	0	0	0	0	-1
S1L150578757	-1	-1	-1	-1	-1	-1	-1	-1	-1	-1	-1	-1	0	-1	-1	-1	-1	-1	-1	-1	-1	0	-1	-1	-1	-1	-1	-1	0	-1	0	-1	0	-1	-1	-1	-1	-1	0	-1	-1	-1	-1	-1	0	0	0	0	-1
S1L150587466	-1	-1	-1	-1	-1	-1	-1	-1	-1	-1	-1	-1	0	-1	-1	-1	NA	-1	-1	-1	-1	0	-1	-1	-1	-1	-1	-1	0	-1	0	-1	0	-1	-1	-1	-1	-1	0	-1	-1	-1	-1	-1	0	0	0	0	-1
S1L171330630	-1	-1	0	0	-1	-1	-1	-1	-1	-1	-1	0	-1	0	-1	-1	-1	-1	0	0	-1	0	-1	-1	-1	-1	-1	0	-1	-1	0	-1	0	-1	-1	-1	-1	-1	-1	-1	0	-1	-1	-1	-1	0	-1	-1	-1
S2H017427579	-1	0	-1	0	-1	-1	-1	0	-1	0	-1	-1	-1	-1	-1	0	0	-1	-1	0	-1	-1	-1	NA	0	-1	-1	0	-1	-1	0	0	-1	-1	-1	-1	-1	-1	-1	-1	-1	-1	-1	-1	-1	-1	-1	0	-1
S2H041022378	-1	-1	-1	-1	-1	-1	-1	-1	-1	-1	-1	-1	-1	-1	-1	0	-1	1	-1	-1	-1	1	-1	-1	-1	1	-1	0	-1	-1	0	0	-1	0	-1	-1	-1	-1	1	0	-1	1	-1	-1	1	0	0	0	-1
S2H064732280	-1	-1	0	-1	0	-1	-1	-1	-1	-1	0	0	-1	-1	-1	0	-1	-1	0	0	1	1	0	-1	0	-1	0	0	0	1	-1	-1	1	-1	0	-1	-1	0	-1	-1	-1	-1	-1	-1	-1	0	-1	-1	-1
S2H071472451	-1	-1	-1	0	0	-1	0	1	-1	0	-1	0	0	-1	1	0	0	-1	0	0	-1	0	1	1	0	-1	0	-1	0	-1	-1	-1	-1	-1	0	0	-1	0	0	1	-1	-1	-1	-1	-1	0	-1	0	0
S2H111713652	-1	-1	0	-1	-1	-1	-1	0	0	0	-1	-1	0	-1	-1	0	0	-1	0	-1	0	-1	-1	0	0	0	0	-1	-1	0	-1	0	0	1	0	0	-1	0	-1	0	-1	1	0	0	0	-1	-1	-1	-1
S2H112494691	-1	-1	-1	0	0	0	-1	0	-1	-1	-1	-1	-1	-1	-1	0	-1	0	-1	-1	NA	-1	-1	0	-1	0	-1	-1	0	-1	-1	0	-1	0	-1	0	-1	-1	0	0	-1	0	0	0	0	-1	0	-1	-1
S2H141152380	0	0	-1	-1	0	-1	-1	-1	0	-1	-1	-1	0	-1	0	0	-1	0	-1	-1	0	0	0	0	-1	-1	-1	-1	0	-1	-1	0	-1	-1	-1	0	0	-1	0	0	-1	-1	-1	1	0	0	-1	0	1
S2H163588040	0	0	0	-1	0	0	0	0	0	0	-1	0	0	0	0	0	0	0	-1	-1	-1	-1	0	-1	0	1	-1	0	-1	-1	0	1	-1	0	-1	0	0	0	0	0	0	1	0	1	0	-1	1	1	1
S2H163588042	0	0	0	1	NA	0	0	0	0	0	1	0	0	0	0	0	0	0	1	1	1	1	0	1	0	-1	1	0	1	1	0	-1	1	0	1	0	0	0	0	0	0	-1	0	-1	0	1	-1	-1	-1
S2H190949902	-1	1	0	0	-1	-1	0	-1	0	1	-1	0	-1	-1	0	-1	-1	-1	-1	0	-1	0	-1	-1	1	-1	-1	0	-1	-1	0	-1	-1	-1	-1	-1	-1	0	0	0	-1	-1	0	-1	-1	0	0	-1	-1
S2J017703609	0	0	0	1	0	-1	0	1	0	-1	0	-1	0	-1	0	1	NA	0	-1	-1	0	0	-1	1	NA	0	-1	-1	0	-1	-1	NA	0	-1	-1	-1	-1	-1	0	1	0	0	0	0	-1	-1	-1	0	-1
S2R010469462	-1	-1	0	-1	-1	0	-1	-1	-1	-1	-1	0	0	1	-1	0	-1	0	1	0	-1	1	-1	-1	0	0	0	0	-1	0	-1	1	-1	0	0	-1	0	1	-1	0	0	-1	-1	-1	0	-1	-1	1	-1
S2R013077318	0	0	-1	0	-1	-1	-1	-1	0	0	-1	-1	-1	-1	-1	-1	-1	-1	-1	-1	-1	-1	-1	-1	-1	-1	-1	-1	-1	-1	-1	-1	-1	-1	-1	0	-1	-1	-1	-1	-1	-1	0	-1	0	-1	-1	-1	0
S2R023265838	0	-1	-1	0	-1	-1	-1	-1	0	0	-1	-1	0	0	-1	-1	-1	1	1	0	-1	-1	-1	-1	-1	1	1	-1	0	-1	-1	-1	0	0	1	0	0	-1	0	-1	0	1	-1	1	0	1	-1	-1	1
S2R024811869	0	-1	1	0	1	1	0	-1	0	0	0	-1	0	1	1	-1	-1	0	1	-1	1	1	1	-1	0	1	0	-1	0	1	0	0	1	0	0	-1	0	1	1	1	1	1	-1	0	0	-1	-1	1	1
S2R032369628	-1	1	1	0	-1	1	0	1	0	1	0	0	0	1	1	1	-1	0	-1	-1	1	0	1	1	-1	0	-1	0	0	0	1	0	-1	1	0	-1	1	-1	1	-1	-1	1	0	0	1	-1	1	0	0
S2R071476880	-1	-1	-1	0	0	-1	0	1	-1	0	-1	0	0	-1	1	0	0	-1	0	0	-1	0	1	1	0	-1	0	-1	0	-1	-1	-1	-1	-1	0	0	-1	0	0	1	-1	-1	-1	-1	-1	0	-1	0	0
S2R081131055	0	-1	-1	-1	-1	-1	-1	0	-1	-1	-1	-1	-1	-1	-1	0	-1	-1	-1	-1	-1	-1	-1	-1	-1	0	-1	0	-1	-1	-1	-1	-1	0	-1	-1	-1	-1	-1	-1	0	0	-1	-1	-1	0	-1	-1	-1
S2R163528021	0	0	0	-1	0	-1	0	0	0	0	-1	0	0	0	0	0	1	0	-1	-1	-1	-1	0	-1	1	0	-1	0	-1	-1	0	1	-1	0	-1	0	0	0	0	0	0	1	0	1	0	-1	1	1	0
S2R170162768	-1	0	1	0	0	0	-1	0	-1	0	-1	-1	1	0	-1	-1	0	0	0	-1	1	-1	-1	0	1	-1	0	-1	0	0	0	0	1	-1	0	-1	-1	0	0	0	0	-1	-1	0	-1	-1	-1	0	-1
S2T025827288	-1	0	0	0	0	0	-1	0	-1	0	0	-1	1	0	0	0	-1	0	0	-1	0	-1	0	0	0	0	0	-1	-1	0	0	1	0	-1	0	0	0	0	0	1	0	0	0	0	0	-1	0	1	-1
S2T026296470	-1	1	1	0	-1	1	-1	1	-1	1	1	0	-1	1	0	1	0	0	1	0	-1	0	0	1	0	1	1	1	0	0	0	1	0	-1	1	1	1	0	1	-1	0	0	0	1	1	-1	1	-1	0
S2T030880180	-1	-1	1	-1	0	0	0	0	-1	-1	1	-1	0	0	-1	0	-1	-1	0	0	0	1	0	0	-1	0	0	0	0	0	-1	-1	0	0	-1	0	1	1	-1	0	0	-1	0	1	0	0	-1	0	1
S2T052911947	-1	-1	0	-1	-1	0	0	-1	0	-1	NA	0	-1	0	0	0	-1	-1	-1	0	-1	-1	-1	0	-1	0	-1	0	-1	-1	0	0	-1	-1	-1	-1	0	0	0	0	-1	-1	0	-1	-1	NA	0	0	-1
S2T074713370	-1	0	0	-1	-1	0	-1	0	-1	0	1	0	1	1	-1	0	0	1	1	-1	0	-1	-1	-1	1	1	-1	0	0	0	1	-1	-1	1	-1	0	-1	0	1	-1	0	1	-1	1	-1	-1	1	-1	0
S2T091982822	-1	-1	0	-1	-1	-1	0	-1	-1	-1	-1	-1	-1	-1	-1	-1	0	0	-1	-1	-1	0	NA	-1	-1	-1	-1	-1	-1	NA	NA	-1	-1	0	-1	-1	-1	-1	0	0	-1	0	-1	0	0	0	0	0	-1
S2T104696211	-1	-1	-1	-1	-1	0	0	-1	-1	-1	-1	-1	-1	-1	0	0	0	-1	-1	-1	-1	-1	0	-1	0	-1	0	-1	-1	0	-1	0	-1	-1	-1	0	-1	0	-1	-1	-1	-1	-1	0	-1	-1	-1	0	-1
S2T122811410	0	0	0	-1	0	0	0	-1	0	0	0	-1	-1	-1	-1	-1	1	-1	1	-1	-1	-1	0	-1	0	-1	0	-1	-1	0	0	-1	1	-1	-1	0	1	0	0	-1	-1	-1	0	0	1	0	0	-1	-1
S2T122874203	0	0	0	1	0	0	0	1	0	0	0	1	1	1	1	1	0	1	-1	1	1	1	0	0	0	1	0	1	1	1	0	1	-1	1	1	0	-1	1	0	1	1	1	0	0	-1	1	0	1	1
S2T144502295	-1	0	0	-1	0	0	0	1	0	0	-1	0	-1	1	0	0	0	0	-1	0	0	0	-1	1	-1	0	-1	0	0	-1	-1	0	-1	0	-1	0	0	-1	0	1	-1	0	-1	0	1	0	-1	1	-1
S2T182921681	-1	0	0	-1	0	-1	-1	0	-1	-1	0	0	0	-1	-1	NA	0	-1	0	-1	0	0	-1	NA	1	-1	0	0	0	-1	0	-1	0	-1	-1	0	-1	-1	0	0	0	-1	-1	-1	-1	-1	-1	-1	-1
S2T183008149	-1	0	0	-1	0	-1	-1	0	-1	-1	0	0	0	-1	-1	0	0	-1	-1	-1	0	0	0	0	1	-1	-1	0	0	-1	0	-1	0	-1	0	0	-1	-1	0	0	0	-1	-1	-1	-1	-1	-1	-1	0
S3C023369883	0	-1	-1	0	-1	-1	-1	-1	0	0	-1	-1	0	0	-1	-1	-1	1	1	0	-1	-1	-1	-1	-1	1	1	-1	0	-1	-1	-1	0	0	1	0	0	-1	0	-1	0	1	-1	1	0	1	-1	-1	1
S3C025296197	0	-1	1	0	0	1	-1	-1	0	0	0	-1	1	1	0	-1	-1	0	1	-1	0	0	0	-1	0	1	0	-1	-1	0	-1	0	1	0	0	-1	1	1	0	1	1	1	-1	-1	1	-1	-1	1	0
S3C046003725	0	-1	-1	0	-1	0	-1	-1	-1	-1	0	-1	-1	0	-1	-1	1	1	0	0	-1	-1	0	-1	1	-1	1	0	-1	0	0	0	-1	-1	0	0	-1	-1	-1	1	0	-1	-1	0	0	1	0	0	-1
S3C055110997	0	-1	0	-1	-1	-1	0	-1	-1	0	0	1	-1	-1	0	-1	0	0	0	0	0	-1	-1	-1	0	0	0	0	-1	0	1	0	-1	0	0	-1	-1	0	0	0	0	0	0	-1	-1	0	1	-1	-1
S3C055138021	0	0	0	0	1	1	0	1	1	-1	0	-1	1	1	0	1	0	0	0	0	0	1	1	1	0	0	0	0	1	0	-1	0	1	0	0	1	1	0	0	0	0	0	0	1	1	0	-1	1	1
S3C070778871	-1	1	1	0	0	-1	0	0	0	0	1	1	-1	-1	0	0	0	0	1	1	1	1	0	0	0	0	1	0	-1	0	1	1	1	0	1	1	1	1	1	0	1	1	1	1	0	1	1	0	1
S3C083617285	-1	0	0	-1	0	0	0	0	0	0	-1	-1	0	0	-1	0	1	0	-1	-1	0	-1	-1	-1	0	-1	-1	-1	0	-1	-1	0	0	1	-1	-1	-1	-1	-1	-1	-1	0	0	-1	-1	1	-1	-1	-1
S3C093464083	-1	0	-1	0	0	0	0	-1	0	0	1	-1	-1	0	1	0	-1	-1	-1	-1	-1	-1	-1	-1	0	-1	0	-1	0	-1	-1	1	0	-1	-1	0	-1	0	-1	1	0	0	0	-1	0	0	-1	0	-1
S3C094139461	-1	1	0	0	-1	0	0	-1	-1	1	0	0	-1	0	1	0	0	-1	-1	0	-1	1	-1	0	0	-1	0	0	-1	-1	0	-1	0	-1	-1	0	-1	0	0	0	0	-1	-1	-1	-1	0	-1	0	0
S3C104049348	0	NA	-1	0	-1	-1	-1	NA	-1	-1	-1	-1	0	0	-1	NA	-1	-1	0	-1	0	-1	-1	0	NA	-1	NA	0	-1	0	-1	0	-1	-1	0	0	0	0	0	0	NA	-1	-1	0	-1	-1	0	NA	-1
S3C111805292	-1	-1	0	-1	0	0	-1	0	0	0	-1	-1	0	-1	-1	0	0	-1	0	-1	1	-1	-1	0	0	0	0	-1	0	0	-1	0	0	1	0	0	-1	0	-1	0	-1	1	0	0	0	-1	-1	-1	-1
S3C112355594	-1	-1	-1	-1	-1	0	-1	0	-1	-1	-1	-1	-1	-1	-1	0	-1	-1	-1	-1	0	-1	-1	0	-1	-1	-1	-1	-1	-1	-1	0	-1	0	-1	0	-1	-1	-1	0	-1	0	0	0	0	-1	-1	-1	-1
S3C122647423	0	0	0	-1	0	0	0	-1	0	0	0	0	-1	-1	-1	-1	0	-1	1	0	-1	-1	0	-1	0	-1	0	0	-1	0	0	-1	1	-1	0	-1	1	0	0	-1	0	-1	0	-1	0	0	0	-1	-1
S3C122647425	0	0	0	1	0	0	0	1	0	0	0	0	1	1	1	1	0	1	-1	0	1	1	0	1	0	1	0	0	1	0	0	1	-1	1	0	1	-1	0	0	1	0	1	0	1	0	0	0	1	1
S3C124295385	0	0	0	-1	-1	0	-1	1	0	0	0	1	0	1	-1	1	0	-1	0	0	0	-1	-1	0	0	-1	0	0	0	-1	-1	0	0	-1	1	-1	0	-1	-1	0	0	-1	-1	0	0	0	0	0	NA
S3C133422880	-1	-1	-1	-1	-1	-1	-1	-1	-1	-1	-1	-1	-1	-1	0	-1	-1	-1	-1	-1	-1	0	0	-1	-1	-1	-1	-1	-1	-1	-1	-1	-1	-1	-1	-1	0	-1	-1	0	-1	-1	NA	-1	0	-1	-1	NA	NA
S3C141118267	0	0	-1	-1	0	-1	-1	-1	0	-1	-1	-1	0	-1	0	0	-1	0	-1	-1	0	0	0	0	-1	-1	-1	-1	0	-1	-1	0	-1	-1	-1	0	0	-1	0	0	-1	-1	-1	1	0	0	-1	0	1
S3C142401341	-1	0	-1	-1	-1	-1	-1	-1	-1	-1	-1	-1	0	-1	0	-1	-1	0	-1	-1	0	1	0	-1	-1	-1	-1	-1	0	-1	-1	-1	-1	0	-1	-1	-1	-1	0	-1	-1	-1	-1	-1	-1	-1	-1	-1	0
S3C170492571	-1	0	0	-1	0	1	-1	0	-1	0	-1	0	1	0	-1	-1	0	0	0	0	1	0	-1	0	1	-1	0	0	0	0	0	0	0	-1	0	-1	-1	0	0	0	0	-1	-1	-1	0	0	-1	0	-1
S3C181157585	-1	0	-1	0	-1	0	0	-1	0	0	-1	0	-1	-1	0	0	-1	0	-1	-1	-1	0	0	-1	-1	NA	-1	-1	-1	-1	-1	-1	-1	-1	-1	0	-1	0	-1	0	-1	-1	-1	0	-1	0	0	-1	-1
S3H053194829	-1	-1	-1	-1	-1	0	0	-1	0	-1	1	1	-1	0	0	-1	-1	-1	-1	1	-1	-1	-1	-1	-1	0	0	1	-1	-1	-1	0	-1	-1	-1	-1	-1	-1	-1	0	-1	-1	0	-1	-1	-1	-1	-1	-1
S3H054703850	0	-1	1	-1	0	0	0	-1	0	0	1	0	-1	0	0	NA	-1	0	-1	-1	0	-1	-1	-1	0	0	0	-1	-1	0	0	0	-1	0	0	-1	0	0	-1	0	-1	-1	-1	0	-1	0	0	-1	0
S3H054705437	0	1	-1	1	0	0	0	1	0	0	-1	0	1	0	0	1	1	0	1	1	0	1	1	1	0	0	0	1	1	0	0	0	1	0	0	1	0	0	1	0	1	1	1	0	1	0	0	1	0
S3J094248111	-1	0	0	0	-1	0	0	-1	-1	0	1	-1	-1	-1	1	0	0	-1	-1	0	-1	0	0	0	0	-1	0	0	-1	0	0	-1	0	-1	-1	-1	-1	-1	0	0	0	-1	0	-1	-1	0	-1	0	0
S3N013040016	0	0	-1	0	-1	-1	-1	-1	0	0	-1	-1	-1	-1	-1	-1	-1	-1	-1	-1	-1	-1	-1	-1	-1	-1	-1	-1	-1	-1	-1	-1	-1	-1	-1	0	-1	-1	-1	-1	-1	-1	0	-1	0	-1	-1	-1	0
S3N013089544	0	0	-1	0	-1	-1	NA	-1	NA	NA	-1	NA	-1	-1	NA	NA	-1	-1	-1	NA	-1	NA	0	-1	-1	-1	-1	-1	-1	-1	-1	-1	-1	-1	-1	0	-1	-1	-1	-1	-1	-1	0	-1	0	-1	-1	-1	0
S3N017323697	-1	0	-1	0	-1	-1	-1	0	-1	0	-1	-1	-1	-1	-1	NA	0	-1	-1	0	-1	-1	-1	0	0	-1	-1	-1	-1	-1	0	0	-1	-1	-1	-1	-1	-1	-1	-1	-1	-1	-1	-1	-1	-1	-1	0	-1
S3N023889998	0	0	-1	1	-1	0	-1	-1	0	0	-1	-1	0	0	0	-1	0	1	1	-1	-1	0	0	-1	0	1	1	-1	0	0	-1	-1	1	1	0	-1	0	-1	1	-1	1	1	-1	0	0	1	-1	-1	1
S3N032013704	0	1	-1	1	1	0	0	1	1	0	-1	0	0	1	1	1	0	0	0	-1	0	1	1	1	-1	0	-1	0	1	0	1	1	0	0	0	-1	-1	0	1	0	-1	1	1	-1	0	-1	1	0	-1
S3N044389829	-1	-1	0	-1	0	0	-1	-1	0	0	0	-1	0	-1	-1	-1	1	0	-1	-1	0	-1	0	-1	1	-1	0	-1	0	0	-1	0	-1	-1	-1	0	0	0	0	0	-1	-1	-1	-1	-1	0	-1	0	-1
S3N045365554	-1	-1	-1	-1	1	-1	-1	-1	-1	-1	0	0	0	-1	-1	-1	1	1	-1	1	0	-1	0	-1	1	-1	1	0	0	0	-1	1	1	-1	-1	-1	-1	0	0	1	1	0	0	-1	-1	1	0	1	-1
S3N045733682	0	-1	-1	-1	1	-1	-1	-1	-1	-1	0	-1	1	0	-1	-1	1	1	0	0	0	-1	0	-1	1	-1	1	0	0	0	0	0	0	-1	0	1	-1	0	-1	1	1	-1	0	0	0	1	0	NA	-1
S3N070284682	-1	0	-1	-1	-1	-1	-1	-1	0	-1	-1	-1	-1	-1	-1	-1	0	0	0	-1	0	0	-1	-1	0	0	0	-1	-1	-1	-1	0	-1	0	0	0	0	1	-1	0	0	0	0	-1	-1	1	-1	-1	-1
S3N091471616	-1	-1	0	-1	-1	-1	-1	-1	-1	-1	-1	-1	-1	0	-1	-1	NA	0	-1	-1	-1	0	-1	-1	-1	-1	-1	-1	-1	NA	0	-1	0	0	-1	-1	-1	-1	-1	0	0	-1	-1	-1	-1	-1	-1	-1	0
S3N091972749	-1	-1	0	-1	-1	-1	0	-1	-1	-1	-1	-1	-1	-1	-1	-1	0	0	-1	-1	-1	0	NA	-1	-1	-1	-1	-1	-1	NA	NA	-1	-1	0	-1	-1	-1	-1	0	0	-1	0	-1	0	0	-1	0	0	-1
S3N094839317	0	0	1	-1	0	0	-1	1	1	0	1	1	0	0	-1	1	0	-1	-1	-1	0	0	-1	1	0	0	-1	0	0	1	1	1	0	-1	-1	0	1	-1	0	1	0	1	-1	1	1	0	1	1	1
S3N104002026	0	NA	-1	0	-1	-1	-1	NA	-1	-1	-1	-1	0	0	-1	0	-1	-1	0	-1	0	-1	-1	0	NA	-1	NA	0	-1	0	-1	0	-1	-1	0	0	0	0	0	0	0	-1	-1	0	-1	-1	0	0	-1
S3N112730338	0	1	1	1	0	0	1	0	1	1	1	1	1	1	1	0	1	0	1	1	NA	1	1	0	1	0	1	1	0	1	1	0	1	0	1	0	1	1	0	0	1	0	0	0	0	1	0	1	1
S3N120252090	-1	-1	-1	1	0	0	0	0	-1	-1	-1	-1	0	0	0	0	-1	-1	-1	-1	-1	0	0	0	1	-1	-1	-1	0	0	-1	-1	0	0	-1	0	0	1	-1	-1	0	-1	-1	-1	0	1	-1	-1	0
S3N173098326	-1	-1	-1	0	-1	-1	-1	0	0	0	0	0	-1	-1	0	NA	0	0	0	0	-1	0	0	0	0	0	0	0	-1	-1	-1	-1	-1	-1	-1	-1	-1	-1	-1	-1	0	0	-1	-1	0	-1	-1	-1	-1
S3R011633104	0	0	1	0	1	1	1	1	1	1	1	1	0	1	1	1	1	0	0	0	1	0	1	1	1	0	1	0	1	1	0	1	0	NA	0	0	1	1	0	1	1	0	0	1	0	1	0	1	0
S3R111707064	-1	-1	0	-1	-1	-1	-1	-1	0	0	-1	-1	0	-1	-1	0	-1	-1	0	-1	-1	-1	-1	-1	0	-1	0	-1	-1	-1	-1	-1	-1	0	0	-1	-1	-1	-1	-1	-1	0	-1	-1	-1	-1	-1	-1	-1
S3R120682265	0	1	NA	0	-1	1	NA	0	0	1	1	1	0	1	1	0	0	1	1	1	1	0	1	-1	-1	1	1	1	-1	0	1	1	0	1	1	1	1	0	1	1	0	1	1	1	1	-1	1	1	0
S3R161280845	-1	0	-1	0	-1	0	0	0	-1	0	-1	-1	-1	0	0	0	-1	-1	-1	-1	-1	1	0	-1	-1	0	-1	-1	-1	-1	0	-1	0	-1	-1	0	-1	-1	0	-1	-1	0	0	-1	0	-1	-1	-1	0
S3T017656127	0	0	0	0	0	-1	0	1	0	0	0	-1	0	-1	0	1	0	0	-1	0	0	0	-1	1	0	0	-1	0	0	-1	0	0	0	-1	-1	-1	-1	-1	0	1	0	0	0	0	-1	-1	-1	0	-1
S6H012772559	0	-1	-1	-1	-1	-1	0	-1	-1	-1	-1	-1	-1	-1	0	-1	-1	-1	-1	-1	-1	-1	0	0	-1	-1	-1	-1	-1	-1	-1	-1	-1	-1	-1	-1	-1	-1	-1	-1	-1	-1	0	-1	0	-1	-1	-1	-1
S6H014218009	-1	-1	0	-1	-1	0	-1	-1	-1	-1	-1	-1	-1	-1	-1	-1	-1	-1	-1	-1	-1	-1	-1	-1	0	-1	-1	-1	-1	-1	-1	0	0	-1	-1	NA	0	0	-1	0	-1	-1	-1	0	0	-1	-1	-1	0
S6H024187373	0	-1	0	-1	0	0	0	1	0	-1	0	1	0	0	-1	1	1	-1	-1	1	0	-1	-1	1	0	-1	0	1	0	-1	0	0	-1	-1	0	1	0	1	-1	0	-1	-1	1	0	0	-1	0	0	-1
S6H024329108	0	0	0	-1	0	0	0	1	0	0	0	1	0	0	-1	1	1	-1	-1	1	0	-1	-1	1	0	-1	0	1	0	-1	0	0	-1	-1	0	1	0	1	-1	-1	-1	-1	1	0	0	0	0	-1	-1
S6H024601566	0	0	-1	-1	-1	-1	0	1	0	0	0	1	0	-1	-1	1	1	-1	-1	1	-1	-1	-1	1	0	-1	0	1	0	-1	0	0	-1	-1	0	1	0	-1	-1	-1	-1	-1	1	0	0	0	0	-1	-1
S6H024911240	0	1	-1	0	-1	-1	0	1	0	0	0	1	0	-1	-1	1	1	0	-1	1	-1	-1	-1	1	0	-1	0	1	0	-1	0	0	-1	0	0	1	0	-1	-1	-1	-1	-1	1	0	0	1	1	-1	-1
S6H031356365	0	0	-1	1	0	0	0	1	1	0	-1	0	0	0	1	1	1	1	0	-1	0	1	0	1	0	0	-1	0	0	0	1	1	0	0	0	0	-1	-1	1	0	-1	1	0	-1	0	0	1	0	-1
S6H045383934	-1	-1	-1	-1	1	-1	-1	-1	-1	-1	0	0	1	-1	-1	-1	1	1	-1	1	0	-1	0	-1	1	-1	1	0	0	0	-1	1	1	-1	-1	-1	-1	0	0	1	1	0	0	-1	-1	1	0	1	-1
S6H045478139	-1	-1	-1	-1	1	-1	-1	-1	-1	-1	0	0	1	-1	-1	-1	1	1	-1	0	0	-1	0	-1	1	-1	1	0	0	0	-1	1	1	-1	-1	-1	-1	0	0	1	1	0	0	-1	-1	1	0	1	-1
S6H045954568	0	-1	-1	-1	0	0	-1	-1	-1	-1	0	-1	0	0	-1	-1	1	1	0	0	0	-1	0	-1	1	-1	1	0	0	0	0	0	-1	-1	0	1	-1	-1	-1	1	0	-1	-1	0	0	1	0	0	-1
S6H064844780	-1	-1	0	-1	0	-1	-1	-1	-1	-1	0	0	-1	-1	-1	0	-1	-1	0	0	1	1	0	-1	0	-1	0	0	0	1	-1	-1	1	-1	0	-1	-1	0	-1	-1	-1	-1	-1	-1	-1	0	-1	-1	-1
S6H065371452	0	1	0	1	1	1	1	1	0	0	1	1	1	1	1	0	1	1	0	0	0	1	1	0	0	1	0	1	0	0	0	1	1	1	0	1	1	1	1	1	1	1	1	1	1	NA	1	0	1
S6H065395836	0	1	0	1	1	1	1	1	0	0	1	1	1	1	1	0	1	1	0	0	0	1	1	0	0	1	0	1	0	0	0	1	1	1	0	1	1	1	1	1	1	1	1	1	1	NA	1	0	1
S6H072318306	0	-1	-1	0	0	-1	0	0	-1	0	-1	0	0	-1	0	0	0	0	-1	0	0	0	1	0	-1	0	-1	0	0	0	-1	-1	-1	0	0	-1	-1	-1	0	0	0	0	0	-1	-1	0	-1	0	-1
S6H074153127	-1	0	-1	1	0	0	-1	0	0	0	-1	0	-1	0	-1	NA	0	0	0	-1	0	-1	-1	0	0	0	-1	-1	0	0	0	0	-1	0	0	-1	-1	0	1	0	0	0	-1	1	-1	0	0	0	0
S6H083674666	-1	0	0	-1	0	0	0	0	0	0	-1	-1	0	0	-1	0	1	0	-1	-1	0	-1	-1	-1	0	-1	-1	-1	0	-1	-1	0	0	1	-1	-1	-1	-1	-1	-1	-1	0	0	-1	-1	1	-1	-1	-1
S6H092811489	-1	-1	-1	-1	-1	-1	-1	0	-1	-1	0	-1	-1	0	0	0	0	-1	-1	-1	-1	-1	-1	-1	-1	0	-1	-1	-1	-1	-1	0	0	-1	-1	-1	-1	-1	-1	0	0	NA	-1	-1	-1	0	-1	0	-1
S6H103318513	0	1	-1	0	-1	0	0	1	0	-1	0	-1	-1	0	0	0	-1	0	1	-1	-1	-1	0	0	1	0	1	-1	-1	0	0	-1	0	0	0	0	0	0	1	-1	-1	-1	-1	0	-1	-1	0	-1	-1
S6H113847165	0	0	-1	-1	-1	-1	0	-1	-1	0	-1	-1	-1	-1	0	NA	0	-1	-1	-1	-1	0	0	0	0	-1	-1	-1	-1	-1	-1	-1	0	-1	-1	0	0	0	0	-1	0	-1	-1	0	1	-1	0	-1	0
S6H141881220	-1	0	-1	-1	0	-1	-1	-1	-1	-1	-1	-1	0	0	0	-1	-1	0	1	-1	0	-1	0	-1	-1	-1	0	-1	0	-1	-1	-1	-1	-1	0	-1	0	-1	0	-1	-1	-1	-1	0	0	0	-1	-1	0
S6H141915112	-1	0	-1	-1	0	-1	-1	-1	-1	-1	-1	-1	0	0	0	-1	-1	0	1	-1	0	-1	0	-1	-1	-1	0	-1	0	-1	-1	-1	-1	-1	0	-1	0	-1	0	-1	-1	-1	-1	0	0	0	-1	-1	0
S6H171635571	-1	0	0	0	-1	-1	-1	-1	-1	0	-1	0	-1	0	-1	-1	-1	-1	0	0	-1	0	-1	-1	-1	-1	-1	0	-1	-1	0	-1	0	-1	-1	0	-1	-1	-1	-1	0	-1	-1	-1	-1	0	-1	-1	-1
S6N072822714	0	-1	0	0	-1	1	1	0	1	-1	1	0	0	1	0	0	0	0	1	0	0	0	0	0	1	0	1	0	0	0	1	1	1	0	1	1	1	0	0	0	0	0	-1	0	1	0	1	0	1
S6N073556364	-1	0	0	0	0	-1	0	0	0	0	-1	-1	0	0	0	0	0	0	-1	-1	0	-1	-1	0	0	0	-1	-1	0	0	-1	0	-1	1	0	-1	-1	0	0	0	0	0	0	0	-1	1	-1	0	-1
S6R015034070	0	1	0	1	1	0	1	1	1	1	1	1	1	1	1	1	0	1	1	1	1	1	1	1	0	1	1	1	1	1	1	0	1	1	1	NA	0	0	1	0	1	1	1	0	0	1	1	1	0
S6R017757122	0	0	0	1	0	-1	0	1	0	-1	0	-1	0	-1	0	1	0	0	-1	-1	0	0	-1	1	0	0	-1	-1	0	-1	-1	0	0	NA	-1	-1	-1	-1	0	1	0	0	0	0	-1	-1	-1	0	-1
S6R025996843	-1	1	0	0	0	0	-1	0	-1	1	0	0	1	0	0	0	-1	0	1	0	0	-1	0	0	0	1	1	0	0	0	0	1	0	-1	1	1	0	0	0	1	0	0	0	1	0	-1	0	1	0
S6R033964247	0	0	0	0	0	-1	1	-1	0	-1	0	0	0	-1	0	-1	-1	1	0	0	0	0	0	-1	0	1	-1	0	0	0	0	1	0	0	1	1	-1	-1	1	1	0	0	-1	1	0	0	1	1	-1
S6R073044855	-1	1	0	0	0	-1	-1	0	0	0	-1	0	0	0	0	0	0	0	-1	0	0	0	0	0	1	0	-1	0	0	0	-1	-1	-1	1	-1	-1	-1	0	0	0	0	0	0	0	-1	-1	-1	0	-1
S6R075802311	-1	-1	-1	0	0	0	-1	-1	0	-1	-1	-1	-1	-1	-1	-1	-1	-1	-1	-1	-1	0	0	-1	-1	-1	-1	-1	0	0	0	-1	-1	-1	-1	0	0	0	0	0	-1	-1	-1	0	0	-1	-1	-1	-1
S6R091664066	-1	-1	0	-1	-1	-1	-1	-1	-1	-1	-1	-1	-1	0	-1	-1	NA	0	-1	-1	-1	0	-1	-1	-1	-1	-1	-1	-1	NA	0	-1	0	0	-1	-1	-1	-1	-1	NA	0	-1	-1	-1	-1	-1	-1	NA	0
S6R110235582	0	1	0	1	0	-1	1	0	0	0	0	1	-1	1	1	1	0	1	0	1	0	1	0	1	0	1	0	1	0	1	1	1	1	1	0	1	1	1	1	1	1	1	0	1	1	1	1	1	0
S6R111075831	0	0	0	1	1	1	1	1	0	0	1	1	0	1	1	0	0	1	0	1	0	1	1	1	0	0	0	1	1	1	1	1	1	0	0	0	1	1	1	0	1	NA	1	0	0	1	1	1	1
S6R111360378	-1	0	0	-1	-1	-1	-1	-1	0	0	-1	-1	0	-1	-1	0	-1	-1	0	-1	0	-1	-1	-1	0	-1	0	-1	-1	-1	-1	-1	-1	0	0	0	-1	-1	-1	0	-1	0	-1	0	0	-1	-1	-1	-1
S6R121129281	-1	1	1	1	0	1	1	1	0	1	1	1	1	1	1	1	0	1	1	1	1	0	1	0	-1	1	1	1	0	0	1	1	0	1	1	1	1	0	1	1	0	1	1	1	1	-1	1	1	1
S6R121129283	-1	1	1	1	0	1	1	1	0	1	1	1	1	1	1	1	0	1	1	1	1	0	1	0	-1	1	1	1	0	0	1	1	0	1	1	1	1	0	1	1	0	1	1	1	1	-1	1	1	1
S6R132677955	-1	-1	-1	-1	0	-1	-1	0	-1	-1	-1	-1	0	-1	-1	NA	-1	-1	0	-1	-1	-1	-1	0	-1	-1	0	-1	0	-1	-1	-1	0	-1	-1	0	-1	0	0	-1	-1	-1	0	0	-1	-1	0	-1	-1
S6R133830384	-1	-1	-1	-1	-1	-1	0	-1	0	-1	-1	0	-1	-1	0	-1	0	0	-1	-1	-1	0	0	-1	0	0	-1	0	-1	-1	0	0	0	0	-1	-1	-1	-1	0	0	-1	0	0	-1	-1	-1	0	0	-1
S6R141824999	-1	0	0	-1	0	-1	-1	0	-1	-1	0	-1	0	0	0	0	-1	0	1	-1	0	-1	0	0	-1	-1	0	-1	0	0	-1	0	-1	-1	0	-1	0	-1	0	0	-1	-1	-1	0	0	0	-1	0	0
S6R142202226	-1	0	-1	-1	0	-1	-1	-1	-1	-1	-1	-1	0	0	0	-1	-1	0	1	-1	0	-1	0	-1	-1	-1	0	-1	0	-1	-1	-1	-1	-1	0	-1	0	-1	0	-1	-1	-1	-1	0	0	-1	-1	-1	0
S6R144265897	-1	0	0	-1	0	0	0	1	0	-1	-1	0	-1	1	0	0	-1	0	-1	0	0	0	-1	1	-1	0	-1	0	0	-1	-1	0	-1	0	-1	0	-1	-1	0	1	-1	0	0	0	0	0	-1	1	-1
S6R162292293	-1	0	0	1	1	1	1	0	0	0	0	1	0	1	1	0	1	1	1	1	0	0	1	1	1	0	1	1	0	0	0	0	0	1	1	1	1	1	0	0	1	0	0	1	1	1	1	1	1
S6R172675771	-1	0	-1	0	-1	-1	-1	0	0	0	0	0	-1	-1	-1	0	-1	0	0	-1	0	0	-1	0	-1	0	-1	0	-1	-1	0	-1	-1	-1	-1	-1	-1	-1	-1	-1	-1	0	-1	-1	0	0	-1	-1	-1
S6T012758000	0	1	1	1	1	1	0	1	1	1	1	1	1	1	0	1	1	1	1	1	1	1	0	0	1	1	1	1	1	1	1	1	1	1	1	1	1	1	1	1	1	1	0	1	0	1	1	1	1
S6T015381026	-1	-1	-1	-1	-1	-1	-1	-1	-1	-1	-1	-1	-1	-1	-1	-1	0	-1	-1	-1	-1	-1	-1	-1	0	-1	-1	-1	-1	-1	-1	-1	-1	0	-1	-1	0	-1	-1	-1	-1	0	-1	-1	0	-1	-1	-1	-1
S6T016769386	-1	0	-1	-1	-1	-1	-1	-1	-1	0	-1	-1	-1	-1	-1	-1	NA	-1	-1	-1	-1	-1	-1	-1	-1	-1	-1	-1	-1	-1	-1	0	-1	-1	-1	-1	-1	-1	0	-1	-1	-1	-1	-1	-1	-1	-1	0	-1
S6T034284628	0	0	0	-1	1	1	-1	0	0	1	1	0	1	1	0	0	1	-1	0	1	0	0	0	0	0	-1	1	0	0	0	0	-1	0	0	-1	0	1	1	0	-1	0	0	1	0	0	0	-1	-1	1
S6T045541460	-1	-1	-1	-1	1	-1	-1	-1	-1	-1	0	-1	1	-1	-1	-1	1	1	-1	0	0	-1	0	-1	1	-1	1	0	0	0	-1	1	1	-1	-1	0	-1	0	0	1	1	-1	0	-1	-1	1	-1	1	-1
S6T045628586	-1	-1	-1	-1	1	-1	-1	-1	-1	-1	0	-1	1	-1	-1	-1	1	1	-1	0	0	-1	0	-1	1	-1	1	0	0	0	-1	1	0	-1	-1	0	-1	0	0	1	1	-1	0	-1	-1	1	-1	1	-1
S6T045926406	0	-1	-1	-1	1	0	-1	-1	-1	-1	0	-1	1	0	-1	-1	1	1	0	0	0	-1	0	-1	1	-1	1	0	0	0	0	0	0	-1	0	1	-1	-1	-1	1	1	-1	0	0	0	1	0	0	-1
S6T052699463	-1	-1	0	-1	-1	1	0	-1	-1	-1	1	0	-1	1	0	NA	0	-1	-1	0	-1	-1	-1	NA	0	-1	-1	0	-1	-1	0	-1	-1	-1	-1	-1	0	0	0	-1	-1	-1	0	-1	-1	1	0	-1	-1
S6T053909858	0	-1	-1	0	-1	0	0	-1	0	0	0	NA	-1	0	0	-1	-1	0	-1	NA	-1	-1	-1	-1	-1	0	0	NA	-1	0	-1	0	-1	0	-1	-1	-1	0	-1	0	-1	0	0	-1	-1	-1	-1	-1	0
S6T053944275	0	-1	-1	0	-1	0	0	-1	0	0	0	NA	-1	0	0	-1	-1	0	-1	NA	-1	-1	-1	-1	0	0	0	NA	-1	0	-1	0	-1	0	-1	-1	-1	0	-1	0	-1	0	0	-1	-1	-1	-1	-1	0
S6T054517578	0	-1	1	-1	-1	0	0	-1	0	0	1	-1	-1	0	0	NA	-1	0	-1	-1	0	-1	-1	-1	0	0	0	-1	-1	0	0	0	-1	0	0	-1	0	0	-1	0	-1	-1	-1	0	-1	0	0	-1	0
S6T065447044	0	1	0	1	1	1	1	1	0	0	1	1	1	1	1	1	1	1	0	0	0	1	1	0	0	1	0	1	0	0	0	1	1	1	0	1	1	1	1	1	1	1	1	1	1	0	1	0	1
S6T065775893	-1	1	0	1	1	0	1	1	0	0	1	0	1	0	1	1	0	1	0	0	-1	1	1	1	-1	1	1	0	0	0	0	-1	1	1	0	1	1	1	1	-1	1	1	1	1	0	1	1	-1	0
S6T070767108	-1	0	-1	-1	-1	-1	0	-1	0	0	-1	0	-1	-1	0	-1	0	0	1	1	0	0	0	-1	0	0	1	0	-1	-1	0	0	-1	0	0	0	0	1	-1	0	1	0	0	-1	-1	1	0	-1	-1
S6T074067530	-1	0	-1	1	0	0	-1	0	0	0	-1	0	-1	0	-1	0	0	0	0	-1	0	-1	-1	0	0	0	-1	-1	0	0	0	0	-1	0	0	-1	-1	0	1	0	0	0	-1	1	-1	0	0	0	0
S6T082984558	-1	-1	0	-1	0	-1	0	-1	-1	-1	0	-1	0	-1	-1	-1	1	-1	-1	-1	0	-1	-1	-1	1	-1	-1	0	0	-1	-1	0	0	-1	-1	-1	-1	0	-1	1	0	-1	-1	-1	0	0	-1	1	-1
S6T083317095	-1	0	0	-1	-1	-1	-1	0	0	0	-1	-1	-1	-1	-1	0	NA	0	-1	-1	-1	-1	-1	-1	0	-1	-1	0	-1	-1	-1	NA	0	0	-1	-1	-1	-1	-1	0	0	-1	0	-1	-1	NA	-1	0	-1
S6T094264891	-1	0	0	0	-1	0	0	-1	-1	0	1	-1	-1	-1	1	0	0	-1	-1	0	-1	0	0	0	0	-1	0	0	-1	0	0	-1	0	-1	-1	-1	-1	-1	0	0	0	-1	0	0	-1	0	-1	0	0
S6T094303285	-1	0	0	0	-1	0	0	-1	-1	0	1	-1	-1	-1	1	0	0	-1	-1	0	-1	0	0	0	0	-1	0	0	-1	0	0	-1	0	-1	-1	-1	-1	-1	0	0	0	-1	0	0	-1	0	-1	0	0
S6T112297876	-1	-1	-1	-1	-1	0	-1	0	-1	-1	-1	-1	-1	-1	-1	0	0	-1	-1	-1	0	-1	-1	0	-1	-1	-1	-1	-1	0	-1	0	-1	0	-1	0	-1	0	-1	0	-1	0	0	0	0	-1	-1	-1	-1
S6T114666720	-1	-1	-1	0	0	0	-1	-1	0	-1	-1	-1	0	0	-1	-1	-1	-1	0	0	-1	-1	-1	-1	-1	-1	-1	-1	NA	-1	-1	-1	NA	-1	-1	-1	-1	-1	-1	-1	0	-1	-1	-1	-1	-1	-1	-1	-1
S6T121143330	-1	1	1	1	0	1	1	1	0	1	1	1	1	1	1	1	0	1	0	1	1	0	1	1	-1	1	1	1	0	0	1	1	0	1	1	1	1	0	1	1	0	1	0	1	1	-1	1	1	1
S6T133864033	-1	-1	-1	-1	-1	-1	0	-1	0	-1	-1	0	-1	-1	0	-1	0	0	-1	-1	-1	0	0	-1	0	0	-1	0	-1	-1	0	0	0	0	-1	-1	-1	-1	NA	0	-1	0	0	-1	-1	-1	NA	0	-1
S6T141942697	-1	0	-1	-1	0	-1	-1	-1	-1	-1	-1	-1	0	0	0	NA	-1	0	1	-1	0	-1	0	-1	-1	-1	0	-1	0	-1	-1	-1	-1	-1	0	-1	0	-1	0	-1	-1	-1	-1	0	0	-1	-1	NA	0
S6T163424114	0	-1	0	-1	-1	-1	-1	0	0	-1	0	0	-1	-1	-1	0	0	-1	-1	-1	-1	1	-1	-1	0	0	-1	0	-1	-1	0	1	-1	-1	-1	0	0	0	1	0	0	0	-1	1	0	0	1	1	0
S6Y010430291	-1	-1	0	-1	-1	0	-1	-1	0	-1	-1	0	0	1	-1	1	0	0	1	0	-1	1	-1	0	0	0	0	0	-1	0	0	1	-1	0	0	-1	0	1	0	0	0	-1	-1	-1	0	-1	0	1	-1
S6Y012629524	0	1	1	1	1	1	0	1	1	1	1	1	1	1	0	1	1	1	1	1	1	1	0	0	1	1	1	1	1	1	1	1	1	1	1	1	1	1	1	1	1	1	0	1	0	1	1	1	1
S6Y012759490	0	-1	-1	-1	-1	-1	0	-1	-1	-1	-1	-1	-1	-1	0	NA	-1	-1	-1	-1	-1	-1	0	0	-1	-1	-1	-1	-1	-1	-1	-1	-1	-1	-1	-1	-1	-1	-1	-1	-1	-1	0	-1	0	-1	-1	-1	-1
S6Y022660828	-1	-1	-1	0	-1	-1	0	-1	-1	-1	-1	-1	-1	-1	-1	-1	-1	0	1	0	-1	-1	-1	-1	-1	-1	1	-1	-1	-1	0	-1	0	1	1	-1	-1	-1	-1	-1	0	-1	-1	-1	-1	-1	0	-1	0
S6Y023054737	0	-1	-1	-1	-1	-1	-1	-1	0	-1	-1	-1	-1	-1	-1	-1	-1	NA	NA	0	-1	-1	-1	-1	-1	0	NA	-1	-1	-1	-1	-1	0	0	NA	0	-1	-1	-1	-1	0	0	-1	0	-1	NA	-1	-1	-1
S6Y023436902	0	1	0	0	1	0	1	1	0	0	1	1	0	-1	1	1	1	-1	-1	0	1	1	1	1	1	-1	-1	1	0	1	1	1	0	0	-1	0	0	0	0	1	0	-1	1	-1	0	-1	1	1	-1
S6Y023518801	0	-1	0	0	-1	0	-1	-1	0	0	-1	-1	0	1	-1	-1	-1	1	1	0	-1	-1	-1	-1	-1	1	1	-1	0	-1	NA	-1	0	0	1	0	0	0	0	-1	0	1	-1	1	0	1	-1	NA	1
S6Y026797047	-1	-1	0	0	1	0	-1	-1	0	-1	0	1	0	0	-1	0	1	0	0	1	0	0	-1	0	1	0	0	1	1	1	0	0	0	0	0	1	0	-1	1	0	-1	0	-1	1	0	-1	0	0	-1
S6Y035232901	-1	-1	1	0	1	1	1	-1	-1	1	1	-1	1	0	0	-1	1	-1	1	1	1	1	0	-1	0	-1	1	-1	1	1	1	0	1	-1	0	1	1	1	0	0	0	0	1	1	1	0	0	0	1
S6Y046058864	0	1	1	0	1	0	1	1	1	1	1	1	1	0	1	1	-1	-1	0	0	1	1	0	1	-1	1	-1	0	1	0	0	0	1	1	0	0	1	1	1	-1	0	1	1	0	0	-1	0	0	1
S6Y051823110	-1	-1	-1	-1	-1	0	-1	-1	-1	-1	0	-1	-1	0	-1	0	0	-1	-1	-1	-1	-1	-1	-1	0	-1	-1	-1	-1	-1	0	-1	-1	-1	-1	-1	-1	-1	0	-1	-1	-1	0	-1	-1	0	-1	-1	-1
S6Y054610903	0	1	-1	1	1	0	0	1	0	0	-1	1	1	0	0	1	1	0	1	1	0	1	1	1	0	0	0	1	1	0	0	0	1	0	0	1	0	0	1	0	1	1	1	0	1	0	0	1	0
S6Y064745300	-1	-1	0	-1	0	-1	-1	-1	-1	-1	0	0	-1	-1	-1	0	-1	-1	0	0	1	1	0	-1	0	-1	0	0	0	1	-1	-1	1	-1	0	-1	-1	0	-1	-1	-1	-1	-1	-1	-1	0	-1	-1	-1
S6Y065443316	0	-1	0	-1	-1	-1	-1	-1	0	0	-1	-1	-1	-1	-1	-1	-1	-1	0	0	0	-1	-1	0	0	-1	0	-1	0	0	0	-1	-1	-1	0	-1	-1	-1	-1	-1	-1	-1	-1	-1	-1	0	-1	0	-1
S6Y082421448	-1	-1	1	1	0	0	0	-1	-1	0	0	-1	0	0	-1	-1	1	0	-1	-1	0	-1	0	-1	0	0	-1	0	0	-1	-1	0	0	-1	-1	-1	-1	0	-1	1	0	-1	-1	-1	0	0	-1	1	-1
S6Y093806293	-1	0	0	0	0	0	0	0	0	0	0	0	-1	0	1	0	0	-1	-1	0	-1	0	-1	0	0	-1	0	0	0	-1	0	0	0	-1	-1	1	-1	0	0	0	0	-1	0	-1	0	0	-1	1	0
S6Y111267074	-1	0	0	-1	-1	-1	-1	-1	0	0	-1	-1	0	-1	-1	0	0	-1	0	-1	0	-1	-1	-1	0	-1	0	-1	-1	-1	-1	-1	-1	0	0	0	-1	-1	-1	0	-1	0	-1	0	0	-1	-1	-1	-1
S6Y114271171	0	0	1	1	0	1	1	1	0	0	1	1	1	1	1	0	0	1	1	1	1	1	1	-1	0	1	1	1	0	0	1	-1	1	0	1	-1	1	-1	1	0	1	1	1	-1	1	1	1	0	1
S6Y121733140	-1	1	0	1	0	0	1	1	0	-1	0	0	1	1	1	1	0	1	0	0	1	1	1	1	0	1	1	0	0	0	1	1	0	1	1	1	1	-1	1	1	1	1	-1	1	1	0	1	1	0
S6Y124693641	0	1	0	1	0	0	1	1	0	1	1	0	0	-1	1	1	0	1	0	0	0	0	1	1	0	1	0	1	-1	1	1	0	-1	1	0	1	0	1	1	1	-1	0	1	0	0	1	0	1	1
S6Y134188402	0	1	1	0	1	1	-1	0	0	1	1	0	1	1	-1	0	0	0	0	1	1	0	-1	0	0	0	1	1	0	1	1	-1	0	0	1	1	1	1	1	0	1	0	0	1	0	0	1	-1	NA
S6Y141859824	-1	0	0	-1	0	-1	-1	0	-1	-1	0	-1	0	0	0	0	-1	0	1	-1	0	-1	0	0	-1	-1	0	-1	0	0	-1	-1	-1	-1	0	-1	0	-1	0	-1	-1	-1	-1	0	0	0	-1	-1	0
S6Y142698593	-1	0	-1	-1	0	-1	0	-1	-1	-1	-1	0	NA	0	-1	-1	-1	-1	-1	-1	0	0	-1	-1	-1	-1	-1	0	NA	-1	-1	-1	-1	0	-1	-1	-1	-1	-1	-1	-1	-1	0	-1	0	-1	-1	-1	-1
S6Y144263282	-1	0	0	-1	0	0	0	1	0	-1	-1	0	-1	1	0	0	-1	0	-1	0	0	0	-1	1	-1	0	-1	0	0	-1	-1	0	-1	0	-1	0	-1	-1	0	1	-1	0	0	0	0	0	-1	1	-1
S6Y170131063	-1	0	1	0	0	0	-1	0	-1	0	-1	-1	1	0	-1	-1	0	0	0	-1	1	-1	-1	0	1	-1	0	-1	0	0	0	0	1	-1	0	-1	-1	0	0	0	0	-1	-1	0	-1	-1	-1	0	-1
S6Y171422147	-1	0	0	0	-1	-1	-1	-1	-1	0	-1	0	-1	0	-1	-1	-1	-1	0	0	-1	0	-1	-1	-1	-1	-1	0	-1	-1	0	-1	0	-1	-1	-1	-1	-1	-1	-1	0	-1	-1	-1	-1	0	-1	-1	-1
S6Y172101217	-1	-1	0	0	-1	-1	-1	-1	-1	-1	-1	-1	-1	0	-1	-1	0	-1	-1	-1	-1	-1	-1	-1	0	-1	-1	-1	-1	-1	0	-1	-1	-1	-1	-1	-1	-1	0	-1	-1	-1	-1	-1	0	0	0	-1	-1
S6Y181679207	-1	0	-1	0	0	-1	-1	-1	0	0	-1	-1	-1	-1	-1	NA	-1	-1	-1	-1	-1	0	-1	-1	-1	-1	-1	-1	0	-1	NA	-1	0	-1	-1	0	-1	-1	-1	NA	0	-1	0	0	-1	-1	-1	-1	-1
S6Y181889625	-1	0	-1	0	-1	-1	0	-1	1	0	-1	-1	0	-1	0	0	-1	-1	-1	-1	0	1	0	-1	-1	-1	-1	-1	-1	0	-1	-1	-1	-1	-1	0	-1	0	-1	0	-1	-1	-1	0	-1	-1	-1	-1	0
S6Y191622598	0	-1	0	-1	-1	-1	-1	-1	0	-1	-1	-1	-1	-1	-1	-1	-1	-1	-1	-1	-1	-1	-1	-1	-1	-1	-1	-1	-1	-1	-1	-1	-1	-1	-1	-1	-1	-1	-1	-1	-1	-1	-1	-1	-1	-1	-1	-1	-1
SAC034985723	0	1	0	0	-1	-1	-1	1	0	-1	-1	0	-1	-1	0	1	-1	1	-1	-1	-1	0	0	1	0	1	-1	0	-1	0	0	0	-1	0	0	0	-1	-1	0	0	0	0	-1	0	-1	0	0	0	-1
SAC051070006	0	-1	1	-1	-1	0	-1	0	-1	-1	0	-1	-1	0	-1	0	1	-1	-1	-1	-1	-1	0	0	0	-1	-1	-1	-1	0	-1	0	-1	-1	-1	-1	-1	0	-1	-1	-1	-1	-1	0	0	0	-1	0	-1
SAC065115674	0	-1	0	-1	-1	-1	-1	-1	0	0	0	-1	-1	-1	-1	0	-1	-1	0	0	0	-1	-1	0	0	-1	0	-1	0	0	0	-1	-1	-1	0	-1	-1	0	-1	-1	-1	-1	-1	-1	-1	NA	-1	0	-1
SAC074845633	-1	0	0	-1	-1	-1	-1	-1	-1	0	1	0	1	-1	-1	-1	0	1	1	-1	0	0	-1	-1	0	1	-1	0	0	-1	0	-1	-1	0	-1	0	-1	-1	0	-1	0	1	-1	0	-1	-1	0	-1	0
SAC093023725	-1	-1	-1	-1	0	-1	-1	0	-1	-1	0	-1	-1	0	0	0	0	-1	-1	-1	-1	-1	-1	-1	-1	0	-1	-1	0	-1	-1	0	0	-1	-1	0	-1	-1	-1	0	0	NA	0	-1	-1	0	-1	0	-1
SAC104851763	0	1	0	1	1	0	0	1	0	1	1	1	1	1	0	-1	0	1	1	1	1	1	0	0	0	1	0	1	1	0	0	1	1	1	1	0	1	0	0	1	0	1	1	1	1	0	1	1	1
SAC110681675	0	-1	-1	-1	-1	0	-1	-1	0	0	-1	-1	0	-1	-1	0	0	0	0	-1	0	-1	-1	-1	0	NA	0	-1	-1	-1	-1	-1	-1	NA	0	-1	-1	-1	-1	-1	-1	NA	-1	-1	-1	-1	-1	-1	-1
SAC120656116	0	-1	-1	0	1	-1	-1	0	0	-1	-1	-1	0	-1	-1	0	0	-1	-1	-1	0	0	-1	1	1	-1	-1	-1	1	0	-1	-1	0	-1	-1	-1	-1	0	-1	-1	0	-1	0	-1	-1	1	-1	-1	0
SAH026478755	-1	1	0	0	0	0	-1	0	-1	1	0	0	0	0	0	1	0	0	0	0	0	0	0	1	-1	1	0	1	1	0	-1	0	0	-1	0	1	0	-1	1	-1	-1	0	0	1	0	-1	0	-1	-1
SAH030317027	-1	-1	0	-1	0	-1	0	0	-1	-1	1	-1	0	-1	-1	0	-1	-1	0	0	0	1	0	0	-1	0	0	0	0	-1	0	-1	0	0	-1	0	1	1	-1	0	0	-1	0	1	0	0	0	0	0
SAH033394051	0	0	-1	-1	0	0	-1	0	-1	-1	-1	0	0	-1	-1	0	0	0	0	-1	-1	-1	-1	-1	-1	0	0	-1	-1	0	0	0	0	-1	-1	0	0	-1	-1	0	0	-1	-1	0	0	0	-1	0	0
SAH045482141	-1	-1	-1	-1	1	-1	-1	-1	-1	-1	0	0	1	-1	-1	-1	1	1	-1	0	0	-1	0	-1	1	-1	1	0	0	0	-1	1	1	-1	-1	-1	-1	0	0	1	1	0	0	-1	-1	1	0	1	-1
SAH045580624	-1	-1	-1	-1	1	-1	-1	-1	-1	-1	0	-1	1	-1	-1	-1	1	1	-1	0	0	-1	0	-1	1	-1	1	0	0	0	-1	1	0	-1	-1	0	-1	0	0	1	1	-1	0	-1	-1	1	-1	1	NA
SAH054252500	0	-1	0	-1	-1	0	0	-1	0	0	NA	0	-1	0	NA	-1	-1	0	-1	0	0	-1	-1	-1	NA	0	NA	NA	-1	0	0	0	-1	0	0	-1	NA	0	-1	NA	-1	-1	-1	0	-1	-1	-1	-1	0
SAH071783312	0	1	1	0	0	1	0	0	1	0	1	-1	0	1	0	0	1	1	0	-1	0	0	-1	0	1	1	0	-1	0	1	1	1	1	1	-1	1	1	1	0	0	0	1	0	1	1	0	1	1	0
SAH072439371	NA	-1	-1	NA	1	-1	NA	NA	-1	NA	-1	NA	0	-1	NA	NA	0	NA	-1	0	NA	NA	1	NA	-1	0	-1	0	NA	NA	-1	-1	-1	0	-1	-1	-1	-1	0	NA	0	0	1	-1	-1	NA	-1	NA	NA
SAH073042490	-1	1	0	0	0	-1	-1	0	0	0	-1	0	0	0	0	0	0	0	-1	0	0	0	0	0	1	0	-1	0	0	0	-1	-1	-1	1	-1	-1	-1	0	0	0	0	0	0	0	-1	-1	-1	0	-1
SAH082805984	-1	-1	1	0	0	-1	0	-1	-1	-1	0	-1	0	-1	-1	-1	0	-1	-1	-1	0	-1	-1	-1	0	-1	-1	0	0	-1	-1	0	0	-1	-1	-1	-1	0	-1	1	0	-1	-1	-1	0	0	-1	1	-1
SAH082998569	-1	-1	0	-1	0	-1	0	-1	-1	-1	0	-1	0	-1	-1	-1	1	-1	-1	-1	0	-1	-1	-1	1	-1	-1	0	0	-1	-1	0	0	-1	-1	-1	-1	0	-1	1	0	-1	-1	-1	0	0	-1	1	-1
SAH083673393	-1	0	0	-1	0	0	0	0	0	0	-1	-1	0	0	-1	0	1	0	-1	-1	0	-1	-1	-1	0	-1	-1	-1	0	-1	-1	0	0	1	-1	-1	-1	-1	-1	-1	-1	0	0	-1	-1	1	-1	-1	-1
SAH093427887	0	-1	0	0	0	0	0	-1	NA	0	0	0	0	0	0	NA	NA	0	-1	0	0	0	0	NA	-1	0	-1	0	0	0	NA	0	0	0	0	0	0	0	-1	0	NA	0	0	0	0	0	0	NA	0
SAH105004857	0	1	1	1	1	1	1	1	0	1	1	1	1	1	1	0	0	1	1	1	1	1	0	0	0	1	0	1	1	0	1	1	1	1	1	0	1	0	1	1	0	1	1	1	1	0	1	1	1
SAH112990523	0	1	0	1	0	1	1	0	1	1	0	1	1	1	1	NA	1	1	1	1	0	1	1	NA	1	1	1	1	0	1	1	NA	1	NA	1	0	0	1	0	NA	1	NA	0	0	0	1	0	NA	1
SAH124034107	0	1	0	1	1	0	1	0	1	0	0	0	0	-1	1	0	0	1	1	1	0	1	1	1	0	1	1	0	0	-1	0	1	-1	1	0	1	0	1	0	1	-1	1	1	0	0	1	0	0	1
SAH133440544	-1	-1	-1	-1	-1	-1	-1	-1	-1	-1	-1	-1	-1	-1	0	-1	-1	-1	-1	-1	-1	0	0	-1	-1	-1	-1	-1	-1	-1	-1	-1	-1	-1	-1	-1	0	-1	-1	0	-1	-1	NA	-1	0	-1	-1	0	0
SAH133479240	-1	-1	-1	-1	-1	-1	-1	-1	-1	-1	-1	-1	-1	-1	0	-1	-1	-1	-1	-1	-1	0	0	-1	-1	-1	-1	-1	-1	-1	-1	-1	-1	-1	-1	-1	0	-1	-1	0	-1	-1	NA	-1	0	-1	-1	0	0
SAH140332555	-1	-1	0	-1	-1	1	-1	-1	-1	-1	-1	0	-1	-1	0	-1	-1	0	-1	0	-1	0	0	-1	-1	-1	-1	0	-1	0	0	0	-1	-1	-1	-1	0	0	1	0	-1	-1	-1	-1	0	-1	0	0	0
SAH171853596	-1	-1	0	0	-1	-1	-1	-1	-1	-1	-1	-1	-1	0	-1	-1	-1	-1	-1	-1	-1	-1	-1	-1	-1	-1	-1	-1	-1	-1	-1	-1	-1	-1	-1	-1	-1	-1	-1	-1	-1	-1	-1	-1	-1	0	-1	-1	-1
SAH180423322	-1	0	1	-1	0	0	0	1	0	0	0	0	1	0	0	0	1	1	1	1	1	-1	0	1	0	0	1	1	0	1	1	0	1	1	1	0	1	0	1	0	1	1	0	0	1	0	0	0	1
SAH192033410	0	0	0	1	1	1	1	1	NA	0	1	1	1	1	1	1	1	1	1	1	1	1	1	1	1	1	1	1	1	1	1	1	1	1	1	1	1	0	1	1	1	1	1	1	1	1	1	1	1
SAJ010205966	-1	-1	0	-1	-1	0	-1	-1	0	-1	-1	0	0	1	-1	1	0	0	1	0	-1	1	-1	0	0	0	0	0	-1	0	-1	1	-1	0	0	-1	0	1	-1	0	-1	-1	-1	-1	0	-1	-1	1	-1
SAJ016739818	-1	0	-1	-1	-1	-1	-1	-1	-1	0	-1	-1	-1	-1	-1	-1	NA	-1	-1	-1	-1	-1	-1	-1	-1	-1	-1	-1	-1	-1	-1	0	-1	-1	-1	-1	-1	-1	-1	-1	-1	-1	-1	-1	-1	-1	-1	0	-1
SAJ026906313	-1	-1	-1	0	1	-1	-1	-1	-1	-1	0	1	0	-1	0	0	0	0	0	1	0	0	-1	1	1	0	0	1	1	1	0	0	1	0	0	0	-1	-1	1	0	0	0	-1	0	-1	-1	0	0	-1
SAJ114184293	-1	0	-1	-1	0	-1	-1	-1	0	0	-1	-1	-1	-1	-1	0	0	-1	-1	-1	-1	-1	-1	1	0	-1	-1	-1	0	0	-1	1	-1	0	-1	1	0	1	-1	0	0	-1	-1	1	0	-1	-1	0	-1
SAJ120850317	0	1	1	0	-1	1	1	0	0	1	1	1	0	1	1	0	0	1	1	1	1	0	1	-1	-1	1	1	1	-1	0	1	1	0	1	1	1	1	0	1	1	0	1	1	1	1	-1	1	1	0
SAJ121301849	-1	1	1	1	0	1	1	1	0	1	1	1	1	1	1	NA	0	1	0	1	1	0	1	1	0	1	0	1	0	0	1	1	0	1	0	1	0	0	1	1	0	1	0	1	1	-1	1	1	1
SAJ122329144	0	0	0	0	0	0	-1	-1	0	1	0	0	-1	-1	-1	-1	0	-1	0	0	-1	-1	-1	-1	0	-1	-1	0	-1	0	0	-1	0	0	-1	-1	0	0	0	-1	-1	-1	1	-1	0	0	0	-1	-1
SAJ170138502	-1	0	1	0	0	0	-1	0	-1	0	-1	-1	1	0	-1	-1	0	0	0	-1	1	-1	-1	0	1	-1	0	-1	0	0	0	0	1	-1	0	-1	-1	0	0	0	0	-1	-1	0	-1	-1	-1	0	-1
SAJ173009514	-1	-1	-1	-1	-1	-1	-1	0	0	0	0	0	-1	-1	0	0	0	0	0	0	-1	-1	0	0	0	0	0	0	-1	-1	-1	-1	-1	-1	-1	-1	-1	-1	-1	-1	-1	0	-1	-1	0	-1	-1	-1	-1
SAJ181461903	-1	0	-1	0	-1	-1	-1	-1	0	0	-1	-1	-1	-1	-1	0	-1	0	-1	-1	-1	0	-1	-1	-1	0	-1	-1	-1	-1	-1	-1	0	-1	-1	0	-1	-1	-1	0	0	-1	-1	0	-1	0	-1	-1	NA
SBC023368718	0	1	1	0	1	1	1	1	0	0	1	1	0	0	1	1	1	-1	-1	0	1	1	1	1	1	-1	-1	1	0	1	1	1	0	0	-1	0	0	1	0	1	0	-1	1	-1	0	-1	1	1	-1
SBC040552369	-1	-1	-1	-1	-1	-1	-1	-1	-1	-1	-1	-1	-1	-1	-1	0	-1	0	-1	-1	-1	NA	-1	-1	-1	0	-1	0	-1	-1	-1	0	-1	-1	-1	-1	-1	0	-1	0	-1	0	-1	0	0	0	0	-1	-1
SBC053028723	-1	-1	0	-1	-1	0	0	-1	0	-1	NA	NA	-1	0	0	NA	-1	-1	-1	NA	-1	-1	-1	0	-1	0	0	NA	-1	-1	0	0	-1	-1	-1	-1	0	0	0	0	-1	-1	0	-1	-1	0	0	NA	-1
SBC074528919	-1	0	-1	0	0	0	-1	0	-1	0	-1	0	-1	1	-1	0	0	0	1	-1	0	-1	-1	0	0	0	-1	-1	0	0	1	-1	-1	1	-1	-1	-1	0	1	-1	0	0	0	1	-1	-1	1	-1	0
SBC091683176	-1	-1	0	-1	-1	-1	-1	-1	-1	-1	-1	-1	-1	0	-1	-1	NA	0	-1	-1	-1	0	-1	-1	-1	-1	-1	-1	-1	NA	0	-1	0	0	-1	-1	-1	-1	-1	0	0	-1	-1	-1	-1	-1	-1	-1	0
SBC092493412	-1	-1	0	-1	0	-1	-1	0	-1	-1	0	-1	-1	-1	0	0	0	-1	-1	-1	0	-1	-1	-1	-1	0	-1	-1	0	0	-1	0	-1	-1	-1	0	-1	-1	-1	0	-1	NA	0	-1	-1	0	-1	0	-1
SBC121315723	-1	1	1	1	0	0	1	1	0	1	1	1	1	1	1	1	0	1	0	1	1	0	1	1	0	1	0	1	0	0	1	1	0	1	0	1	0	0	1	1	0	1	0	1	1	-1	1	1	1
SBC123678177	0	0	0	1	1	0	1	-1	1	0	0	-1	0	-1	1	-1	0	1	1	-1	0	1	1	1	0	1	1	0	0	-1	-1	1	-1	1	0	1	-1	1	-1	1	-1	1	1	1	-1	1	-1	0	0
SBC133584162	-1	-1	-1	-1	-1	-1	-1	-1	-1	-1	-1	-1	-1	-1	0	-1	-1	-1	-1	-1	-1	0	0	-1	-1	-1	-1	-1	-1	-1	-1	-1	-1	-1	-1	-1	-1	-1	-1	0	-1	-1	NA	-1	-1	-1	-1	0	0
SBC141206796	0	0	1	1	0	1	1	0	0	1	1	1	0	1	0	-1	1	0	0	1	0	0	0	-1	1	1	1	1	0	1	1	0	1	1	1	1	0	1	0	0	1	1	1	0	0	0	1	0	-1
SBC142969494	-1	0	-1	-1	0	-1	-1	-1	-1	-1	-1	0	0	0	-1	-1	-1	-1	-1	-1	0	0	-1	-1	-1	-1	-1	0	NA	-1	-1	-1	-1	0	-1	-1	-1	-1	-1	-1	-1	-1	-1	-1	0	-1	-1	-1	-1
SBC154045806	0	-1	-1	-1	-1	-1	-1	-1	0	-1	-1	-1	-1	-1	-1	-1	-1	-1	-1	-1	-1	-1	-1	-1	-1	-1	-1	-1	-1	0	-1	0	-1	-1	-1	-1	-1	-1	-1	0	-1	-1	-1	-1	-1	-1	-1	0	-1
SBC161949709	-1	NA	0	0	1	1	1	NA	0	0	NA	1	0	1	1	0	1	1	1	1	1	0	1	1	1	0	1	1	NA	1	0	NA	1	1	1	1	1	1	0	NA	1	1	NA	1	1	1	NA	1	1
SBC182487212	-1	0	0	-1	0	-1	0	0	0	0	0	0	-1	-1	0	0	-1	-1	1	0	1	-1	0	1	-1	-1	1	0	-1	-1	0	-1	1	-1	0	-1	-1	-1	0	0	1	-1	-1	0	-1	-1	-1	-1	0
SBC182501195	-1	0	0	-1	0	-1	0	0	0	0	0	0	-1	-1	0	0	-1	-1	1	0	1	-1	0	1	-1	-1	1	0	-1	-1	0	-1	1	-1	0	-1	-1	-1	0	0	1	-1	-1	0	-1	-1	-1	-1	0
SBC182987359	-1	0	0	-1	0	-1	-1	0	-1	-1	0	0	0	-1	-1	0	0	-1	-1	-1	0	0	0	0	1	-1	-1	0	0	-1	0	-1	0	-1	0	0	-1	-1	0	0	0	-1	-1	-1	-1	-1	-1	-1	0
SBJ070125933	-1	0	-1	-1	-1	-1	-1	-1	0	-1	-1	-1	-1	-1	-1	-1	NA	0	0	-1	0	0	-1	-1	0	0	0	-1	-1	-1	-1	0	-1	0	0	0	0	-1	-1	0	0	0	0	-1	-1	0	-1	-1	-1
SBJ070132448	-1	0	-1	-1	-1	-1	-1	-1	0	-1	-1	-1	-1	-1	-1	-1	NA	0	0	-1	0	0	-1	-1	0	0	0	-1	-1	-1	-1	0	-1	0	0	0	0	-1	-1	0	0	0	0	-1	-1	0	-1	-1	-1
SBJ070133596	-1	0	-1	-1	-1	-1	-1	-1	0	-1	-1	-1	-1	-1	-1	-1	NA	0	0	-1	0	0	-1	-1	0	0	0	-1	-1	-1	-1	0	-1	0	0	0	0	-1	-1	0	0	0	0	-1	-1	0	-1	-1	-1
SBJ070134822	-1	0	-1	-1	-1	-1	-1	-1	0	-1	-1	-1	-1	-1	-1	-1	NA	0	0	-1	0	0	-1	-1	0	0	0	-1	-1	-1	-1	0	-1	0	0	0	0	-1	-1	0	0	0	0	-1	-1	0	-1	-1	-1
SBJ070134853	-1	0	-1	-1	-1	-1	-1	-1	0	-1	-1	-1	-1	-1	-1	-1	NA	0	0	-1	0	0	-1	-1	0	0	0	-1	-1	-1	-1	0	-1	0	0	0	0	-1	-1	0	0	0	0	-1	-1	0	-1	-1	NA
SBJ070137116	-1	0	-1	-1	-1	-1	-1	-1	0	-1	-1	-1	-1	-1	-1	-1	NA	0	0	-1	0	0	-1	-1	NA	0	0	-1	-1	-1	-1	0	-1	0	0	0	0	0	-1	0	0	0	0	-1	-1	0	-1	-1	-1
SBJ070145110	-1	0	-1	-1	-1	-1	-1	-1	0	-1	-1	-1	-1	-1	-1	-1	NA	0	0	-1	0	0	-1	-1	NA	0	0	-1	-1	-1	-1	0	-1	0	0	0	0	0	-1	0	0	0	0	-1	-1	0	-1	-1	-1
SBJ070146013	-1	0	-1	-1	-1	-1	-1	-1	0	-1	-1	-1	-1	-1	-1	-1	NA	0	0	-1	0	0	-1	-1	NA	0	0	-1	-1	-1	-1	0	-1	0	0	0	0	0	-1	0	0	0	0	-1	-1	0	-1	-1	-1
SBJ070146690	-1	0	-1	-1	-1	-1	-1	-1	0	-1	-1	-1	-1	-1	-1	-1	NA	0	0	-1	0	0	-1	-1	NA	0	0	-1	-1	-1	-1	0	-1	0	0	0	0	0	-1	0	0	0	0	-1	-1	0	-1	-1	-1
SBJ070195041	-1	0	-1	-1	-1	-1	-1	-1	0	-1	-1	-1	-1	-1	-1	-1	NA	0	0	-1	0	0	-1	-1	NA	0	0	-1	-1	-1	-1	0	-1	0	0	0	0	0	-1	0	0	0	0	-1	-1	0	-1	-1	-1
SBJ070523363	-1	0	-1	-1	-1	-1	0	-1	0	0	-1	0	-1	-1	0	-1	0	0	0	1	0	0	0	-1	0	0	0	0	-1	-1	0	0	-1	0	0	0	0	1	-1	0	1	0	0	-1	-1	1	0	-1	-1
SBR032134332	0	1	0	0	0	0	0	1	1	0	-1	0	0	1	1	1	-1	0	0	-1	0	0	1	1	-1	0	-1	0	0	0	1	1	0	1	0	-1	-1	0	1	0	-1	1	0	-1	0	-1	1	0	-1
SBR036070918	0	-1	-1	-1	0	-1	-1	-1	0	0	0	-1	0	0	-1	-1	-1	0	0	-1	-1	0	-1	-1	-1	0	0	-1	0	-1	-1	-1	-1	0	-1	-1	-1	-1	0	-1	-1	-1	-1	-1	-1	0	0	-1	-1
SBR070973809	-1	0	1	0	0	-1	-1	-1	-1	-1	1	0	-1	-1	-1	0	-1	-1	-1	-1	0	0	-1	-1	-1	-1	-1	-1	-1	0	0	0	1	-1	0	0	0	-1	1	-1	-1	0	0	1	0	-1	0	0	1
SBR110687040	0	-1	-1	-1	-1	0	-1	-1	0	0	-1	-1	0	-1	-1	0	0	0	0	-1	0	-1	-1	-1	0	NA	0	-1	-1	-1	-1	-1	-1	NA	0	-1	-1	-1	-1	-1	-1	NA	-1	-1	-1	-1	-1	-1	-1
SBT012244057	0	1	1	0	1	0	1	1	1	1	1	0	0	0	1	1	1	NA	1	NA	1	0	1	0	1	NA	1	0	1	1	0	1	1	0	1	0	1	1	0	1	0	NA	0	1	0	0	0	1	0
SBT031527500	0	0	1	-1	0	0	0	-1	-1	0	1	0	0	0	-1	-1	-1	0	0	1	0	-1	-1	-1	0	0	1	0	0	0	-1	-1	0	0	0	0	1	1	-1	0	1	-1	0	1	0	1	-1	0	1
SBT040628592	-1	-1	-1	-1	-1	-1	-1	-1	-1	-1	-1	-1	-1	-1	-1	0	-1	0	-1	-1	-1	NA	-1	-1	-1	0	-1	0	-1	-1	-1	0	-1	-1	-1	-1	-1	0	-1	0	-1	0	-1	0	0	0	0	-1	-1
SBT070125779	-1	0	-1	-1	-1	-1	-1	-1	0	-1	-1	-1	-1	-1	-1	-1	NA	0	0	-1	0	0	-1	-1	0	0	0	-1	-1	-1	-1	0	-1	0	0	0	0	-1	-1	0	0	0	0	-1	-1	0	-1	-1	-1
SBT070131511	-1	0	-1	-1	-1	-1	-1	-1	0	-1	-1	-1	-1	-1	-1	-1	NA	0	0	-1	0	0	-1	-1	0	0	0	-1	-1	-1	-1	0	-1	0	0	0	0	-1	-1	0	0	0	0	-1	-1	0	-1	-1	-1
SBT070133029	-1	0	NA	-1	-1	-1	-1	-1	0	-1	-1	-1	-1	-1	-1	-1	NA	0	0	-1	0	0	-1	-1	0	0	0	-1	-1	-1	-1	0	-1	0	0	0	0	-1	-1	0	0	0	0	-1	-1	0	-1	-1	-1
SBT070179412	-1	0	-1	-1	-1	-1	-1	-1	0	-1	-1	-1	-1	-1	-1	-1	NA	0	0	-1	0	0	-1	-1	NA	0	0	-1	-1	-1	-1	0	-1	0	0	0	0	0	-1	0	0	0	0	-1	-1	0	-1	-1	-1
SBT070192925	-1	0	-1	-1	-1	NA	NA	NA	NA	NA	-1	-1	NA	-1	NA	NA	NA	NA	0	NA	NA	NA	-1	NA	NA	NA	NA	-1	NA	NA	NA	NA	NA	0	0	0	0	NA	-1	NA	0	0	NA	-1	-1	NA	NA	NA	NA
SBT070195049	NA	0	NA	NA	NA	NA	NA	NA	0	NA	NA	NA	NA	NA	NA	NA	NA	0	0	NA	0	0	NA	-1	NA	0	0	NA	NA	NA	NA	0	NA	0	0	0	0	0	NA	0	0	0	0	NA	NA	0	NA	-1	-1
SBT091973320	-1	-1	0	-1	-1	-1	0	-1	-1	-1	-1	-1	-1	-1	-1	-1	0	0	-1	-1	-1	0	NA	-1	-1	-1	-1	-1	-1	NA	NA	-1	-1	0	-1	-1	-1	-1	0	0	-1	0	-1	0	0	-1	0	0	-1
SBT100670018	0	1	-1	-1	-1	-1	0	0	-1	1	-1	-1	-1	-1	-1	NA	0	-1	0	-1	-1	-1	1	0	0	-1	0	-1	-1	-1	0	-1	-1	-1	-1	0	-1	-1	-1	-1	-1	-1	0	-1	-1	1	-1	-1	-1
SBT154068790	0	1	1	1	1	1	1	1	0	1	1	1	1	1	1	1	1	1	1	1	1	1	1	1	1	1	1	1	1	0	1	0	1	1	1	1	1	1	1	0	1	1	1	1	1	1	1	0	1
SFC042218138	0	0	-1	-1	-1	-1	-1	0	0	0	-1	0	0	-1	-1	0	0	-1	-1	-1	0	-1	-1	0	-1	-1	0	-1	0	-1	-1	-1	0	-1	-1	0	-1	-1	-1	-1	0	-1	-1	0	0	-1	-1	-1	-1
SFC065877498	-1	1	0	1	1	0	1	1	-1	0	1	0	1	0	1	1	0	1	0	-1	-1	1	1	1	-1	1	1	0	0	0	0	-1	1	1	0	1	1	1	1	-1	1	1	1	1	1	1	1	-1	0
SFC134594495	0	-1	-1	0	0	0	1	0	1	-1	-1	0	-1	-1	1	0	0	-1	0	0	-1	-1	1	0	0	-1	-1	-1	0	-1	0	1	0	-1	-1	-1	-1	-1	-1	0	-1	-1	0	-1	0	1	-1	1	0
SFH016774116	-1	0	-1	-1	-1	-1	-1	-1	-1	0	-1	-1	-1	-1	-1	-1	NA	-1	-1	-1	-1	-1	-1	-1	-1	-1	-1	-1	-1	-1	-1	0	-1	-1	-1	-1	-1	-1	0	-1	-1	-1	-1	-1	-1	-1	-1	0	-1
SFH053565492	-1	-1	-1	-1	-1	0	0	-1	0	-1	0	NA	-1	0	0	-1	-1	-1	-1	NA	-1	-1	-1	-1	-1	0	0	NA	-1	-1	-1	0	-1	-1	-1	-1	-1	-1	-1	0	-1	-1	0	-1	-1	-1	-1	-1	-1
SFH055284452	0	0	0	0	1	1	-1	0	1	0	0	-1	1	1	0	1	1	0	0	0	0	1	0	1	1	0	0	0	1	0	-1	0	1	0	0	1	1	0	0	-1	0	0	1	1	1	1	-1	0	1
SFH061047175	-1	0	-1	-1	-1	-1	-1	-1	0	0	-1	0	-1	0	-1	-1	NA	NA	-1	0	-1	-1	-1	-1	NA	NA	-1	0	0	0	0	-1	-1	-1	-1	-1	-1	0	0	-1	-1	0	-1	-1	-1	-1	0	0	-1
SFH061307869	-1	0	-1	0	-1	-1	-1	-1	-1	0	0	-1	-1	0	-1	-1	NA	NA	-1	0	-1	-1	-1	-1	NA	NA	0	-1	0	0	0	-1	-1	0	-1	-1	0	NA	0	-1	-1	0	-1	-1	0	-1	0	0	-1
SFH083446336	-1	0	0	-1	-1	-1	-1	0	0	0	-1	-1	-1	-1	-1	0	NA	0	-1	-1	-1	-1	-1	-1	0	-1	-1	0	-1	-1	-1	NA	0	0	-1	-1	-1	-1	-1	0	0	-1	0	-1	-1	NA	-1	0	-1
SFH132711364	-1	-1	-1	-1	0	-1	-1	0	-1	-1	-1	-1	0	-1	-1	0	-1	-1	0	-1	-1	-1	-1	0	-1	-1	0	-1	0	-1	-1	-1	0	-1	-1	0	-1	0	0	0	-1	-1	0	0	-1	-1	0	0	-1
SFH134728065	0	1	1	0	0	0	-1	0	-1	1	1	0	1	1	-1	0	0	1	0	0	1	1	-1	0	0	1	1	1	0	1	0	-1	0	1	1	1	1	1	1	0	1	1	0	1	0	-1	1	-1	0
SFH134752092	0	1	1	0	0	0	-1	0	-1	1	1	0	1	1	-1	0	0	1	0	0	1	1	-1	0	0	1	1	1	0	1	0	-1	0	1	1	1	0	1	1	0	1	1	0	1	0	-1	1	-1	0
SFH140540058	-1	-1	0	-1	-1	NA	-1	-1	-1	-1	0	0	-1	-1	0	-1	NA	0	-1	0	-1	0	0	-1	-1	-1	-1	0	-1	0	0	-1	-1	-1	-1	-1	0	0	NA	0	-1	-1	-1	-1	0	-1	0	0	0
SFH181880751	-1	0	-1	0	-1	-1	0	-1	1	0	-1	-1	0	-1	0	0	-1	-1	-1	-1	0	1	0	-1	-1	-1	-1	-1	-1	0	-1	-1	-1	-1	-1	0	-1	0	-1	0	-1	-1	-1	0	-1	-1	-1	-1	0
SFR133114742	-1	-1	-1	-1	-1	-1	-1	-1	-1	-1	-1	-1	-1	-1	0	-1	-1	-1	-1	-1	-1	-1	0	0	-1	-1	-1	-1	-1	-1	-1	-1	-1	-1	-1	-1	0	-1	0	0	-1	-1	NA	-1	-1	-1	0	0	0
SFT015311457	-1	-1	-1	-1	-1	-1	-1	-1	-1	-1	-1	-1	-1	-1	-1	-1	0	-1	-1	-1	-1	-1	-1	-1	0	-1	-1	-1	-1	-1	-1	-1	-1	0	-1	-1	0	-1	-1	-1	-1	0	-1	-1	0	-1	-1	-1	-1
SFT015716951	-1	-1	-1	-1	-1	-1	-1	-1	0	1	-1	0	-1	-1	-1	-1	0	-1	-1	-1	-1	0	-1	-1	-1	-1	-1	-1	-1	-1	-1	-1	0	-1	-1	-1	0	-1	-1	-1	-1	-1	-1	-1	1	-1	-1	-1	0
SFT017595245	0	0	0	0	1	1	0	-1	0	0	0	1	1	1	1	-1	0	0	1	0	1	0	0	-1	0	0	1	0	1	1	0	-1	0	1	1	1	1	1	0	-1	0	0	-1	1	1	1	1	-1	1
SFT022079038	-1	-1	-1	NA	0	-1	0	-1	-1	-1	-1	-1	-1	-1	-1	-1	0	-1	-1	-1	-1	-1	-1	-1	0	-1	-1	-1	-1	-1	0	-1	-1	-1	-1	-1	-1	-1	-1	-1	-1	-1	0	-1	-1	-1	0	-1	-1
SFT024891637	0	-1	1	0	1	1	0	-1	0	0	0	-1	0	1	1	-1	-1	0	1	-1	1	1	1	-1	0	1	0	-1	0	1	0	0	1	0	0	-1	0	1	1	1	1	1	-1	0	0	-1	-1	1	1
SFT043758697	-1	-1	0	-1	0	0	-1	-1	-1	0	0	-1	-1	-1	-1	0	NA	-1	-1	-1	-1	-1	-1	-1	0	-1	0	-1	0	0	-1	0	0	-1	-1	0	0	0	-1	NA	0	-1	0	-1	-1	0	-1	0	-1
SFT045034977	-1	-1	0	-1	0	0	-1	-1	-1	0	-1	0	0	-1	-1	-1	NA	0	-1	0	0	-1	0	-1	0	-1	0	-1	0	0	0	0	-1	-1	-1	-1	0	0	0	0	-1	-1	0	-1	-1	0	0	0	-1
SFT063240234	-1	-1	1	0	-1	-1	-1	-1	-1	-1	0	-1	-1	-1	-1	-1	0	0	-1	-1	0	-1	-1	-1	1	0	0	-1	0	1	-1	0	-1	-1	0	-1	-1	1	-1	0	0	-1	-1	-1	-1	0	-1	0	0
SFT064670665	-1	-1	0	0	0	-1	-1	-1	-1	-1	-1	0	-1	-1	-1	0	-1	-1	0	0	1	1	0	-1	0	-1	0	0	0	1	-1	-1	0	-1	0	-1	0	0	-1	-1	0	-1	-1	-1	0	0	-1	-1	-1
SFT065250799	0	1	0	1	1	1	1	1	0	0	0	1	1	1	1	0	1	1	0	0	0	1	1	0	0	1	0	1	0	0	0	1	1	1	0	1	1	0	1	1	1	1	1	1	1	NA	1	0	1
SFT065654580	-1	1	0	1	1	1	1	1	0	0	1	1	1	1	1	1	0	1	0	0	0	1	1	0	-1	1	0	1	0	0	0	0	1	1	0	1	1	1	1	0	1	1	1	1	1	0	1	0	0
SFT065894177	-1	1	0	1	1	0	1	1	-1	0	1	0	1	0	1	1	0	1	0	-1	-1	1	1	1	-1	1	1	0	0	0	0	-1	1	1	0	1	1	1	1	-1	1	1	1	1	1	1	1	-1	0
SFT070245852	-1	0	-1	-1	-1	-1	-1	-1	0	-1	-1	-1	-1	-1	-1	-1	0	0	0	-1	0	0	-1	-1	0	0	NA	-1	-1	-1	-1	0	-1	0	0	0	0	NA	-1	0	0	0	0	-1	-1	0	-1	-1	-1
SFT072158434	0	-1	-1	0	0	-1	0	0	-1	0	-1	0	0	-1	0	0	0	0	-1	0	0	0	1	0	-1	0	-1	1	0	0	-1	-1	-1	0	0	-1	-1	-1	0	0	0	0	0	-1	-1	0	-1	0	-1
SFT072671918	0	-1	0	0	-1	1	-1	0	1	-1	1	0	0	1	-1	0	0	0	1	0	0	0	-1	0	1	0	1	0	0	0	1	1	1	0	1	1	1	0	0	0	0	0	-1	0	1	0	1	0	1
SFT073781347	-1	0	-1	1	0	0	0	0	0	0	-1	-1	0	1	0	-1	0	0	-1	-1	0	-1	-1	-1	0	0	-1	-1	0	0	0	0	-1	1	-1	-1	-1	0	1	0	-1	0	0	1	-1	1	0	0	-1
SFT075802200	-1	-1	-1	0	0	0	-1	-1	0	-1	-1	-1	-1	-1	-1	-1	-1	-1	-1	-1	-1	0	0	-1	-1	-1	-1	-1	0	0	0	-1	-1	-1	-1	0	0	0	0	0	-1	-1	-1	0	0	-1	-1	-1	-1
SFT083397891	-1	0	0	-1	-1	-1	-1	0	0	0	-1	-1	-1	-1	-1	0	NA	0	-1	-1	-1	-1	-1	-1	0	-1	-1	0	-1	-1	-1	NA	0	0	-1	-1	-1	-1	-1	0	0	-1	0	-1	-1	NA	-1	0	-1
SFT090892119	-1	-1	-1	-1	-1	-1	-1	-1	-1	-1	-1	-1	-1	-1	0	-1	0	0	0	-1	-1	0	-1	-1	-1	-1	-1	-1	-1	-1	0	-1	-1	0	-1	-1	-1	-1	-1	0	-1	-1	-1	-1	-1	-1	-1	-1	-1
SFT091025179	-1	-1	0	-1	-1	-1	0	-1	-1	-1	-1	-1	-1	-1	0	-1	0	0	0	-1	-1	0	-1	-1	-1	-1	-1	-1	-1	-1	0	-1	-1	0	-1	-1	-1	-1	-1	0	-1	-1	-1	-1	-1	-1	-1	-1	0
SFT093763581	-1	0	0	0	0	0	0	-1	0	0	0	0	-1	0	1	0	0	-1	-1	0	-1	-1	-1	-1	0	-1	0	0	0	-1	0	1	0	-1	-1	1	0	0	0	1	0	0	0	-1	0	0	-1	1	0
SFT104006729	0	NA	1	0	1	1	1	NA	1	1	1	1	0	0	1	0	1	1	0	1	0	1	1	0	NA	1	NA	0	1	0	1	0	1	1	0	0	0	0	0	0	0	1	1	0	1	1	0	0	1
SFT114427484	-1	0	-1	-1	0	-1	-1	-1	0	0	-1	-1	0	-1	-1	0	-1	-1	0	0	-1	-1	-1	1	-1	-1	0	-1	1	-1	-1	1	1	0	-1	0	0	1	-1	0	1	-1	-1	1	0	-1	-1	0	-1
SFT121166855	-1	1	1	1	0	1	1	1	0	1	1	1	1	1	1	1	0	1	0	1	1	0	1	1	-1	1	1	1	0	0	1	1	0	1	1	1	1	0	1	1	0	1	0	1	1	-1	1	1	1
SFT121677207	-1	1	0	1	0	0	1	1	0	-1	0	1	1	1	1	1	0	1	0	1	1	1	1	1	0	1	1	1	0	0	1	1	0	1	1	1	1	-1	1	1	1	1	-1	1	1	0	1	1	0
SFT123290144	-1	1	0	-1	-1	1	-1	0	-1	0	0	-1	-1	-1	-1	0	-1	-1	0	-1	-1	-1	-1	-1	0	-1	0	0	-1	-1	1	-1	1	-1	-1	-1	1	-1	1	-1	-1	-1	-1	-1	1	-1	0	NA	0
SFT134543284	0	-1	-1	0	0	0	1	0	1	-1	-1	0	-1	-1	1	0	0	-1	0	0	-1	-1	1	0	0	-1	-1	-1	0	-1	0	1	0	-1	-1	-1	-1	-1	-1	0	-1	-1	0	-1	0	1	-1	1	0
SFT134547346	0	-1	-1	0	0	0	1	0	1	-1	-1	0	-1	-1	1	0	0	-1	0	0	-1	-1	1	0	0	-1	-1	-1	0	-1	0	1	0	-1	-1	-1	-1	-1	-1	0	-1	-1	0	-1	0	1	-1	1	0
SFT140852480	-1	-1	0	-1	NA	1	-1	-1	-1	-1	NA	0	-1	-1	0	NA	-1	NA	-1	NA	-1	0	0	-1	-1	-1	-1	0	-1	NA	0	NA	-1	-1	-1	-1	0	NA	1	NA	-1	-1	-1	0	NA	-1	NA	0	NA
SFT144195019	-1	0	0	-1	0	0	0	0	0	-1	-1	0	-1	1	0	-1	-1	0	-1	0	0	0	-1	1	-1	0	-1	0	0	-1	0	0	-1	0	-1	0	-1	-1	1	1	-1	0	0	0	0	0	0	1	-1
SFT144934744	-1	0	0	0	1	1	0	0	0	0	0	0	-1	1	0	0	0	0	-1	-1	0	0	-1	-1	0	0	-1	0	1	-1	-1	-1	-1	0	-1	0	0	-1	0	-1	-1	0	-1	0	1	-1	-1	-1	-1
SFT171783099	-1	-1	0	0	-1	-1	-1	-1	-1	-1	-1	-1	-1	0	-1	-1	-1	-1	-1	-1	-1	-1	-1	-1	-1	-1	-1	-1	-1	-1	-1	-1	-1	-1	-1	-1	-1	-1	-1	-1	-1	-1	-1	-1	-1	0	-1	-1	-1
SFT171966788	-1	-1	0	0	-1	-1	-1	-1	-1	-1	-1	-1	-1	0	-1	-1	-1	-1	-1	-1	-1	-1	-1	-1	-1	-1	-1	-1	-1	-1	-1	-1	-1	-1	-1	-1	-1	-1	0	-1	-1	-1	-1	-1	-1	0	0	-1	-1
SFT181726271	-1	0	-1	0	0	-1	-1	-1	0	0	-1	-1	-1	-1	-1	0	-1	-1	-1	-1	-1	0	-1	-1	-1	-1	-1	-1	0	-1	-1	-1	0	-1	-1	0	-1	-1	-1	0	0	-1	0	0	-1	-1	-1	-1	-1
SFT182222323	-1	0	-1	-1	-1	-1	0	0	1	0	-1	0	-1	-1	0	NA	-1	-1	1	0	0	0	0	-1	-1	-1	1	0	-1	-1	-1	-1	1	-1	0	-1	-1	-1	-1	0	1	-1	-1	0	-1	-1	-1	NA	0
SFT182818838	-1	-1	-1	-1	0	-1	-1	0	-1	-1	-1	0	-1	-1	-1	0	-1	-1	0	-1	0	-1	-1	-1	NA	-1	0	0	-1	-1	0	-1	0	-1	-1	-1	-1	-1	0	-1	0	-1	-1	-1	-1	-1	-1	-1	-1
SFT182818842	-1	-1	-1	-1	0	-1	-1	0	-1	-1	-1	0	-1	-1	-1	0	-1	-1	0	-1	0	-1	-1	-1	NA	-1	0	0	-1	-1	0	-1	0	-1	-1	-1	-1	-1	0	-1	0	-1	-1	-1	-1	-1	-1	-1	-1
SFT190682296	-1	-1	0	0	-1	-1	0	-1	-1	-1	-1	1	0	-1	0	-1	-1	-1	-1	0	0	0	1	-1	1	-1	-1	1	-1	-1	0	-1	-1	-1	-1	-1	-1	-1	0	-1	-1	-1	1	-1	-1	-1	0	-1	-1
SNJ083546774	-1	0	NA	-1	-1	-1	NA	0	0	0	-1	-1	-1	-1	-1	NA	1	0	-1	-1	-1	-1	-1	-1	0	-1	-1	-1	-1	-1	-1	0	0	1	-1	-1	-1	-1	-1	-1	-1	0	0	-1	-1	1	-1	-1	-1
SNT090891182	-1	-1	-1	-1	-1	-1	-1	-1	-1	-1	-1	-1	-1	-1	0	-1	0	0	0	-1	-1	0	-1	-1	-1	-1	-1	-1	-1	-1	0	-1	-1	0	-1	-1	-1	-1	-1	0	-1	-1	-1	-1	-1	NA	-1	-1	-1
SS1073583687	-1	0	0	1	1	-1	0	0	0	0	-1	-1	0	0	0	0	0	0	-1	-1	0	-1	-1	0	0	0	-1	-1	0	0	0	0	-1	1	0	-1	-1	0	0	0	0	0	1	1	-1	1	0	0	-1
SS1074564579	-1	0	-1	0	0	0	-1	0	0	0	-1	0	-1	1	-1	0	0	0	1	-1	0	-1	-1	1	0	0	-1	-1	0	1	1	-1	-1	1	-1	-1	-1	1	1	-1	0	0	0	1	-1	-1	1	-1	0
SS6033151917	-1	1	1	0	0	1	0	1	0	1	1	0	0	1	1	1	1	0	0	-1	1	0	1	1	1	0	0	0	1	1	1	0	0	1	-1	-1	1	0	1	0	0	0	1	0	1	0	1	1	1
SS6033174875	-1	1	1	0	0	1	0	1	0	1	1	0	0	1	1	1	1	0	0	-1	1	0	1	1	1	0	0	0	1	1	1	0	0	1	-1	-1	1	0	1	0	0	0	1	0	1	0	1	1	1
SS6033794184	0	0	0	0	0	1	-1	1	0	1	0	0	0	1	0	1	1	-1	0	0	1	0	0	1	0	-1	1	0	1	0	0	0	0	0	-1	-1	1	1	-1	0	0	0	1	-1	0	0	-1	0	1
SS6033839129	0	0	0	0	0	1	-1	1	0	1	0	0	0	1	0	1	1	-1	0	0	0	0	0	1	0	-1	1	0	0	0	0	0	0	0	-1	-1	1	1	-1	-1	0	0	1	-1	0	0	-1	-1	1
SS6034009134	0	0	0	0	0	1	-1	1	0	1	0	0	0	1	0	1	1	-1	0	0	0	0	0	1	0	-1	1	0	0	0	0	-1	0	0	-1	-1	1	1	0	-1	0	0	1	-1	0	0	-1	-1	1
SS6034009593	0	0	0	0	0	1	-1	1	0	1	0	0	0	1	0	1	1	-1	0	0	0	0	0	1	0	-1	1	0	0	0	0	-1	0	0	-1	-1	1	1	0	-1	0	0	1	-1	0	0	-1	-1	1
SS6034129263	0	0	0	0	0	-1	1	-1	0	-1	-1	0	0	-1	0	NA	-1	1	0	-1	0	0	0	-1	NA	1	-1	0	0	0	0	1	0	0	1	1	-1	-1	0	1	0	0	-1	1	0	0	1	1	-1
SS6034626385	0	0	0	-1	1	1	0	-1	0	1	0	0	1	1	0	-1	1	-1	0	1	0	0	0	-1	0	-1	1	0	0	0	0	-1	0	0	-1	0	1	1	0	-1	0	0	1	0	1	0	0	-1	1
SS6052300564	-1	0	0	0	-1	0	0	0	-1	-1	1	-1	-1	0	0	1	0	-1	-1	-1	-1	-1	-1	0	0	-1	-1	-1	-1	-1	-1	-1	-1	-1	-1	-1	0	0	-1	-1	0	-1	1	-1	-1	1	-1	-1	-1
SS6052559814	-1	0	0	0	-1	0	0	0	-1	-1	1	-1	-1	0	0	1	0	-1	-1	-1	-1	-1	-1	0	0	-1	-1	-1	-1	-1	-1	-1	-1	-1	-1	-1	0	0	-1	-1	0	-1	0	-1	-1	1	-1	-1	-1
SS6052568396	-1	0	0	0	-1	0	0	0	-1	-1	1	-1	-1	0	0	1	0	-1	-1	-1	-1	-1	-1	0	0	-1	-1	-1	-1	-1	-1	-1	-1	-1	-1	-1	0	0	-1	-1	0	-1	0	-1	-1	1	-1	-1	-1
SS6052573386	-1	0	0	0	-1	0	0	0	-1	-1	1	-1	-1	0	0	1	0	-1	-1	-1	-1	-1	-1	0	0	-1	-1	-1	-1	-1	-1	-1	-1	-1	-1	-1	0	0	-1	-1	0	-1	0	-1	-1	1	-1	-1	-1
SS6052586490	-1	0	0	0	-1	0	0	0	-1	-1	1	-1	-1	0	0	1	0	-1	-1	-1	-1	-1	-1	0	0	-1	-1	-1	-1	-1	-1	-1	-1	-1	-1	-1	0	0	-1	-1	0	-1	0	-1	-1	1	-1	-1	-1
SS6071388190	-1	-1	-1	0	0	-1	0	1	-1	0	-1	0	0	-1	1	0	0	-1	0	0	-1	0	1	1	0	-1	0	-1	0	-1	-1	-1	-1	-1	-1	0	0	0	0	1	0	-1	-1	-1	-1	0	-1	0	-1
SS6071490540	-1	-1	-1	0	0	-1	0	1	-1	0	-1	0	0	-1	1	0	-1	-1	-1	0	-1	0	1	1	-1	-1	-1	-1	0	-1	-1	-1	-1	-1	-1	0	-1	-1	0	1	-1	-1	-1	-1	-1	0	-1	0	0
SS6071605043	-1	-1	-1	0	0	-1	0	0	-1	0	-1	0	0	-1	NA	0	-1	-1	-1	0	-1	0	NA	0	-1	-1	-1	-1	0	-1	-1	-1	-1	-1	-1	-1	-1	-1	0	NA	-1	-1	-1	-1	-1	0	-1	0	0
SS6113738551	0	0	-1	-1	-1	-1	0	-1	-1	0	-1	-1	-1	-1	0	0	0	-1	-1	-1	-1	0	0	0	0	-1	-1	-1	-1	-1	-1	-1	-1	-1	-1	0	0	0	0	-1	0	-1	-1	0	1	-1	0	-1	0
SS6114134154	-1	0	-1	-1	0	-1	-1	-1	0	0	-1	-1	-1	-1	-1	0	0	-1	-1	-1	-1	-1	-1	1	0	-1	-1	-1	0	0	-1	1	0	-1	-1	1	0	1	-1	0	1	-1	-1	1	1	-1	-1	0	-1
SS6114232477	0	0	-1	-1	0	-1	-1	-1	0	0	-1	-1	-1	-1	-1	0	0	-1	-1	-1	-1	-1	-1	1	0	-1	-1	-1	0	0	-1	1	-1	0	-1	1	0	1	-1	0	0	-1	-1	1	0	-1	-1	0	-1
SS6122758713	0	0	0	-1	0	0	0	NA	0	0	0	-1	-1	-1	-1	NA	1	-1	1	-1	-1	-1	0	NA	0	-1	0	-1	-1	0	0	-1	1	-1	0	0	1	0	0	-1	0	-1	0	0	1	0	0	NA	-1
SS6122765049	0	0	0	1	0	0	0	1	0	0	0	1	1	1	1	1	-1	1	-1	1	1	1	0	1	0	1	0	1	1	0	0	1	-1	1	0	0	-1	0	0	1	0	1	0	0	-1	0	0	1	1
SS6122807270	0	0	0	1	0	0	0	1	0	0	0	1	1	1	1	1	-1	1	-1	1	1	1	0	1	0	1	0	1	1	0	0	1	-1	1	1	0	-1	0	0	1	1	1	0	0	-1	0	0	1	1
SS6122897382	0	0	0	-1	0	0	0	-1	0	0	0	-1	-1	-1	-1	-1	0	-1	1	-1	-1	-1	0	0	0	-1	0	-1	-1	-1	0	-1	1	-1	-1	0	1	-1	0	-1	-1	-1	0	0	1	-1	0	-1	-1
SS6123046613	0	-1	0	1	0	-1	1	0	0	0	0	1	1	1	1	0	0	1	-1	1	1	1	1	0	0	1	0	1	1	1	0	1	-1	1	0	0	-1	1	0	1	1	1	0	0	-1	1	0	1	1
SSH015583893	-1	-1	-1	-1	-1	-1	NA	-1	0	0	-1	-1	-1	-1	-1	-1	0	-1	-1	-1	-1	-1	-1	-1	-1	-1	-1	-1	-1	-1	-1	-1	-1	-1	-1	-1	0	-1	-1	-1	-1	-1	-1	-1	0	-1	-1	-1	-1
SSH035282598	-1	-1	1	0	1	1	1	-1	-1	1	1	-1	1	0	0	-1	1	-1	1	1	1	1	0	-1	0	-1	1	-1	1	1	1	0	1	-1	0	1	1	1	0	0	0	0	1	1	1	0	0	0	1
SSH045524647	-1	-1	-1	-1	1	-1	-1	-1	-1	-1	0	-1	1	-1	-1	-1	1	1	-1	0	0	-1	0	-1	1	-1	1	0	0	0	-1	1	1	-1	-1	-1	-1	0	0	1	1	-1	0	-1	-1	1	-1	1	-1
SSH051911348	-1	-1	-1	-1	-1	0	-1	-1	-1	-1	NA	-1	-1	0	-1	0	0	-1	-1	-1	-1	-1	-1	-1	0	-1	-1	-1	-1	-1	0	-1	-1	-1	-1	-1	-1	-1	0	-1	-1	-1	0	-1	-1	NA	-1	-1	-1
SSH065385406	0	1	0	1	1	1	1	1	0	0	1	1	1	1	1	0	1	1	0	0	0	1	1	0	0	1	0	1	0	0	0	1	1	1	0	1	1	1	1	1	1	1	1	1	1	NA	1	0	1
SSH082421123	-1	-1	1	1	0	0	0	-1	-1	0	0	-1	0	0	-1	-1	1	0	-1	-1	0	-1	0	-1	0	0	-1	0	0	-1	-1	0	0	-1	-1	-1	-1	0	-1	1	0	-1	-1	-1	0	0	-1	1	-1
SSH100537793	-1	0	-1	-1	-1	-1	0	0	-1	0	-1	-1	-1	-1	-1	0	0	-1	0	-1	-1	-1	0	0	0	-1	0	-1	-1	-1	-1	-1	-1	-1	-1	-1	-1	-1	-1	-1	-1	-1	0	-1	-1	0	-1	-1	-1
SSH100538501	-1	0	-1	-1	-1	-1	0	0	-1	0	-1	-1	-1	-1	-1	0	0	-1	0	-1	-1	-1	0	0	0	-1	0	-1	-1	-1	-1	-1	-1	-1	-1	-1	-1	-1	-1	-1	-1	-1	0	-1	-1	0	-1	-1	-1
SSH100576401	-1	0	-1	-1	-1	-1	0	0	-1	0	-1	-1	-1	-1	-1	NA	0	-1	0	-1	-1	-1	NA	0	0	-1	0	-1	-1	-1	-1	-1	-1	-1	-1	-1	-1	-1	-1	-1	-1	-1	0	-1	-1	0	-1	-1	-1
SSH103572945	0	1	0	0	-1	-1	0	1	0	-1	0	-1	0	0	0	0	-1	0	0	-1	0	-1	0	0	1	0	1	-1	0	0	0	0	0	0	0	0	0	0	1	0	0	-1	-1	0	-1	-1	1	0	-1
SSH163534960	0	0	0	1	0	1	0	0	0	0	1	0	0	0	0	0	-1	0	1	1	1	1	0	1	-1	0	1	0	1	1	0	-1	1	0	1	0	0	0	0	0	0	-1	0	-1	0	1	-1	-1	-1
SSH180247841	-1	0	1	-1	0	0	-1	0	0	0	0	0	1	0	-1	-1	1	1	1	1	1	-1	-1	1	0	1	1	1	0	1	1	0	1	1	1	0	1	0	1	0	1	1	0	0	1	0	0	0	1
SSH190476850	-1	-1	-1	0	-1	-1	0	-1	-1	-1	-1	1	-1	-1	0	-1	-1	-1	0	0	-1	0	1	-1	1	-1	-1	1	-1	-1	0	-1	0	-1	0	-1	-1	-1	0	-1	-1	-1	1	-1	-1	-1	0	-1	-1
SSH190697875	-1	-1	0	0	-1	-1	0	-1	-1	-1	-1	1	0	-1	0	-1	-1	-1	-1	0	0	0	1	-1	1	-1	-1	1	-1	-1	0	-1	-1	-1	-1	-1	-1	-1	0	-1	-1	-1	1	-1	-1	-1	0	-1	-1
SSR025964530	-1	1	0	0	0	0	-1	0	-1	1	0	0	1	0	0	0	-1	0	1	0	0	-1	0	0	0	1	1	0	0	0	0	1	0	-1	1	1	0	0	0	1	0	0	0	1	0	-1	0	1	0
SSR031601726	0	-1	1	-1	-1	0	0	-1	-1	0	1	0	0	0	-1	-1	0	0	0	1	0	-1	-1	-1	1	0	1	0	-1	0	-1	-1	0	0	0	0	1	0	-1	0	1	-1	-1	1	0	1	-1	0	1
SSR035282789	-1	-1	1	0	1	1	1	-1	-1	1	1	-1	1	0	0	-1	1	-1	1	1	1	1	0	-1	0	-1	1	-1	1	1	1	0	1	-1	0	1	1	1	0	0	0	0	1	1	1	0	0	0	1
SSR035282807	-1	-1	1	0	1	1	1	-1	-1	1	1	-1	1	0	0	-1	1	-1	1	1	1	1	0	-1	0	-1	1	-1	1	1	1	0	1	-1	0	1	1	1	0	0	0	0	1	1	1	0	0	0	1
SSR035282975	-1	-1	1	0	1	1	1	-1	-1	1	1	-1	1	0	0	-1	1	-1	1	1	1	1	0	-1	0	-1	1	-1	1	1	1	0	1	-1	0	1	1	1	0	0	0	0	1	1	1	0	0	0	1
SSR035282992	-1	-1	1	0	1	1	1	-1	-1	1	1	-1	1	0	0	-1	1	-1	1	1	1	1	0	-1	0	-1	1	-1	1	1	1	0	1	-1	0	1	1	1	0	0	0	0	1	1	1	0	0	0	1
SSR061059648	-1	0	-1	-1	-1	-1	-1	-1	0	0	-1	0	-1	0	-1	NA	NA	NA	-1	0	-1	-1	-1	-1	NA	NA	-1	0	0	0	0	-1	-1	-1	-1	-1	-1	0	0	-1	-1	0	-1	-1	-1	-1	0	0	-1
SSR070779314	-1	1	1	0	0	-1	0	0	0	0	1	1	-1	-1	0	0	0	0	1	1	1	1	0	0	0	0	1	0	-1	0	1	1	1	0	1	1	1	1	1	0	1	1	1	1	0	1	1	0	1
SSR070964701	-1	1	1	0	0	-1	0	0	0	0	1	1	-1	-1	0	0	0	0	1	1	1	1	0	0	0	0	1	0	-1	0	1	1	1	0	1	1	1	1	1	0	1	1	1	1	0	1	1	0	1
SSR103724284	0	-1	1	0	1	1	1	-1	1	1	1	1	0	0	1	NA	1	1	0	1	0	1	1	NA	-1	1	-1	0	1	0	1	0	1	1	0	0	0	0	0	0	0	1	1	0	1	1	0	0	NA
SSR111507622	-1	-1	0	-1	-1	-1	-1	0	0	0	-1	-1	0	-1	-1	0	0	-1	0	-1	1	-1	-1	0	0	-1	0	-1	-1	0	-1	0	-1	0	0	0	-1	0	-1	0	-1	0	0	0	0	-1	-1	-1	-1
SSR171470800	-1	0	0	0	-1	-1	-1	-1	-1	0	-1	0	-1	0	-1	-1	-1	-1	0	0	-1	0	-1	-1	-1	-1	-1	0	-1	-1	0	-1	0	-1	-1	-1	-1	-1	-1	-1	0	-1	-1	-1	-1	0	-1	-1	-1
ST2010841024	-1	-1	0	-1	0	0	0	-1	-1	-1	-1	0	-1	0	0	-1	-1	0	1	0	0	1	0	-1	0	0	-1	0	0	0	-1	0	-1	0	0	0	0	1	-1	-1	0	-1	-1	-1	0	-1	-1	1	-1
ST2010894972	-1	-1	1	0	-1	0	0	-1	NA	0	0	0	0	0	-1	NA	-1	0	1	0	-1	0	-1	-1	0	0	0	0	-1	0	-1	NA	0	0	0	1	-1	0	-1	-1	0	-1	0	-1	1	-1	-1	1	1
ST2016799911	-1	0	-1	-1	-1	-1	-1	-1	-1	0	-1	-1	-1	-1	-1	-1	NA	-1	-1	-1	-1	-1	-1	-1	-1	-1	-1	-1	-1	-1	-1	0	-1	-1	-1	-1	-1	-1	0	-1	-1	-1	-1	-1	-1	-1	-1	0	-1
ST2017596122	0	0	0	0	1	1	0	-1	0	0	0	1	1	1	1	-1	0	0	1	0	1	0	0	-1	0	0	1	0	1	1	0	-1	0	1	1	1	1	1	0	-1	0	0	-1	1	1	1	1	-1	1
ST2017596258	0	0	0	0	-1	-1	0	1	0	0	0	-1	-1	-1	-1	1	0	0	-1	0	-1	0	0	1	0	0	-1	0	-1	-1	0	1	0	-1	-1	-1	-1	-1	0	1	0	0	1	-1	-1	-1	-1	1	NA
ST2017597987	0	0	0	0	1	1	0	-1	0	0	0	1	1	1	1	-1	0	0	1	0	1	0	0	-1	0	0	1	0	1	1	0	-1	0	1	1	1	1	1	0	-1	0	0	-1	1	1	1	1	-1	1
ST2017598604	0	0	0	0	-1	-1	0	1	0	0	0	-1	-1	-1	-1	1	0	0	-1	0	-1	0	0	1	0	0	-1	0	-1	-1	0	1	0	-1	-1	-1	-1	-1	0	1	0	0	1	-1	-1	-1	-1	1	-1
ST2017603515	0	0	0	0	0	1	0	-1	0	0	0	1	0	1	1	-1	0	0	1	0	0	0	0	-1	0	0	1	0	0	1	0	-1	0	1	1	1	1	1	0	-1	0	0	-1	0	1	1	1	-1	1
ST2017618750	0	0	0	0	0	1	1	-1	0	0	0	1	0	1	1	-1	0	0	1	0	0	0	1	-1	0	0	1	0	0	1	0	0	0	1	1	1	1	1	0	-1	0	0	-1	0	1	1	1	0	1
ST2045553443	-1	-1	-1	-1	1	-1	-1	-1	-1	-1	0	-1	1	-1	-1	-1	1	1	-1	0	0	-1	0	-1	1	-1	1	0	0	0	-1	1	1	-1	-1	0	-1	0	0	1	1	-1	0	-1	-1	1	-1	1	-1
ST2071416564	-1	-1	-1	0	0	-1	0	1	-1	0	-1	0	0	-1	1	0	0	-1	0	0	-1	0	1	1	0	-1	0	-1	0	-1	-1	-1	-1	-1	-1	0	0	0	0	1	0	-1	-1	-1	-1	0	-1	0	-1
ST2071424946	-1	-1	-1	0	0	-1	0	1	-1	0	-1	0	0	-1	1	0	0	-1	0	0	-1	0	1	1	0	-1	0	-1	0	-1	-1	-1	-1	-1	-1	0	-1	0	0	1	-1	-1	-1	-1	-1	0	-1	0	-1
ST2071455346	-1	-1	-1	0	0	-1	0	1	-1	0	-1	0	0	-1	1	0	0	-1	0	0	-1	0	1	1	0	-1	0	-1	0	-1	-1	-1	-1	-1	0	0	-1	0	0	1	-1	-1	-1	-1	-1	0	-1	0	-1
ST2071455384	-1	-1	-1	0	0	-1	0	1	-1	0	-1	0	0	-1	1	0	0	-1	0	0	-1	0	1	1	0	-1	0	-1	0	-1	-1	-1	-1	-1	0	0	-1	0	0	1	-1	-1	-1	-1	-1	0	-1	0	-1
ST2071457606	-1	-1	-1	0	0	-1	0	1	-1	0	-1	0	0	-1	1	0	0	-1	0	0	-1	0	1	1	0	-1	0	-1	0	-1	-1	-1	-1	-1	0	0	-1	0	0	1	-1	-1	-1	-1	-1	0	-1	0	0
ST2071464660	-1	-1	-1	0	0	-1	0	1	-1	0	-1	0	0	-1	1	0	0	-1	0	0	-1	0	1	1	0	-1	0	-1	0	-1	-1	-1	-1	-1	0	0	-1	0	0	1	-1	-1	-1	-1	-1	0	-1	0	0
ST2071464951	-1	-1	-1	0	0	-1	0	1	-1	0	-1	0	0	-1	1	NA	0	-1	0	0	-1	0	1	1	0	-1	0	-1	0	-1	-1	-1	-1	-1	0	0	-1	0	0	1	-1	-1	-1	-1	-1	0	-1	0	0
ST2071465150	-1	-1	-1	0	0	-1	0	1	-1	0	-1	0	0	-1	1	0	0	-1	0	0	-1	0	1	1	0	-1	0	-1	0	-1	-1	-1	-1	-1	0	0	-1	0	0	1	-1	-1	-1	-1	-1	0	-1	0	0
ST2073595044	-1	0	0	1	0	-1	0	0	0	0	-1	-1	0	0	0	0	0	0	-1	-1	0	-1	-1	0	0	0	-1	-1	0	0	-1	0	-1	1	0	-1	-1	0	0	0	0	0	0	1	-1	1	-1	0	-1
ST2074876361	-1	0	0	-1	-1	-1	-1	-1	-1	0	1	0	1	-1	0	-1	0	1	1	-1	0	0	0	-1	0	1	-1	0	0	-1	0	-1	-1	0	-1	0	-1	-1	0	-1	0	1	-1	0	-1	-1	0	-1	0
ST2074988357	-1	-1	-1	-1	-1	-1	-1	-1	-1	-1	0	0	0	-1	-1	-1	0	0	-1	-1	-1	0	-1	-1	0	NA	-1	0	-1	-1	-1	-1	-1	0	-1	-1	-1	-1	0	-1	-1	NA	-1	-1	-1	-1	0	-1	-1
ST2075392834	0	1	1	1	0	1	1	1	0	1	0	1	1	1	1	0	0	1	1	1	1	0	1	1	0	0	1	1	0	1	1	1	1	0	1	0	0	1	1	1	1	0	1	1	1	1	0	1	1
ST2075570530	0	-1	-1	0	0	-1	-1	-1	NA	-1	-1	-1	-1	-1	-1	0	NA	-1	-1	-1	-1	0	-1	-1	0	-1	-1	-1	0	0	0	-1	-1	-1	-1	-1	0	0	0	0	-1	-1	-1	-1	0	-1	-1	-1	0
ST2075571799	0	-1	-1	0	0	-1	-1	-1	NA	-1	-1	-1	-1	-1	-1	0	NA	-1	-1	-1	-1	0	-1	-1	0	-1	-1	-1	0	0	0	-1	-1	-1	-1	-1	0	0	0	0	-1	-1	-1	-1	0	-1	-1	-1	0
ST2100952917	0	-1	1	0	1	0	0	-1	0	-1	1	1	1	-1	0	0	-1	1	-1	1	1	1	-1	-1	0	1	-1	1	1	1	-1	-1	-1	1	0	0	1	1	0	1	-1	1	0	1	1	-1	0	0	0
ST2100954659	0	1	-1	0	-1	0	0	1	0	1	-1	-1	-1	1	0	0	1	-1	1	-1	-1	-1	1	1	0	-1	1	-1	-1	-1	1	1	1	-1	0	0	-1	-1	0	-1	1	-1	0	-1	-1	1	0	0	0
ST2100955596	0	-1	1	0	1	0	0	-1	0	-1	1	1	1	-1	0	NA	-1	1	-1	1	1	1	-1	-1	0	1	-1	1	1	1	-1	-1	-1	1	0	0	1	1	0	1	-1	1	0	1	1	-1	0	0	0
ST2100955623	0	1	-1	0	-1	0	0	1	0	1	-1	-1	-1	1	0	0	1	-1	1	-1	-1	-1	1	1	0	-1	1	-1	-1	-1	1	1	1	-1	0	0	-1	-1	0	-1	1	-1	0	-1	-1	1	0	0	0
ST2100956002	NA	-1	NA	0	NA	0	0	-1	NA	-1	NA	NA	1	-1	0	NA	-1	1	-1	NA	1	NA	-1	-1	NA	NA	-1	NA	NA	NA	-1	-1	-1	1	0	0	1	1	0	1	-1	NA	0	NA	1	-1	0	0	0
ST2161555858	-1	0	0	-1	1	0	NA	0	0	0	0	1	1	0	0	0	0	1	1	1	1	NA	0	1	0	0	1	1	1	1	0	0	1	1	1	1	1	1	0	0	1	1	1	1	1	1	0	1	NA
ST2161558293	-1	0	0	-1	1	0	0	0	0	0	0	1	1	0	0	0	0	1	1	1	1	0	0	1	0	0	1	1	1	1	0	0	1	1	1	1	1	1	0	0	1	1	1	1	1	1	0	1	0
ST2161566730	-1	0	0	-1	1	0	0	0	0	0	0	1	1	0	0	0	0	1	1	1	1	0	0	1	0	0	1	1	1	1	0	0	1	1	1	1	1	1	0	0	1	1	1	1	1	1	0	1	0
ST2161574938	-1	0	0	-1	1	0	0	0	0	0	0	1	1	0	0	0	0	1	1	1	1	0	0	1	0	0	1	1	1	1	0	0	1	1	1	1	1	1	0	0	1	1	1	1	1	1	0	1	NA
ST2161591141	-1	0	0	-1	1	0	0	0	0	0	0	1	1	0	0	0	0	1	1	1	1	0	0	1	0	0	1	1	1	1	0	0	1	1	1	1	1	1	0	0	1	1	1	1	1	1	0	1	0
ST2161620576	-1	0	0	-1	1	0	0	0	0	0	0	1	1	0	0	0	0	1	1	1	1	0	0	1	0	0	1	1	1	1	0	0	1	1	1	1	1	1	0	0	1	1	1	1	1	1	0	1	0
SX1017664092	0	0	0	0	0	-1	0	1	0	0	0	-1	0	-1	0	1	0	0	-1	0	0	0	-1	1	0	0	-1	0	0	-1	0	0	0	-1	-1	-1	-1	-1	0	1	0	0	0	0	-1	-1	-1	0	-1
SX1017749302	0	0	0	1	0	-1	0	1	0	-1	0	-1	0	-1	0	1	0	0	-1	-1	0	0	-1	1	0	0	-1	-1	0	-1	-1	0	0	-1	-1	-1	-1	-1	0	1	0	0	0	0	-1	-1	-1	0	-1
SX1022720755	-1	-1	-1	0	-1	-1	0	-1	-1	-1	-1	-1	0	-1	-1	-1	-1	1	1	0	-1	-1	-1	-1	-1	0	1	-1	0	-1	0	-1	0	1	1	0	-1	-1	0	-1	0	0	-1	-1	-1	0	0	-1	0
SX1054064359	0	1	1	0	1	0	1	1	0	0	0	0	1	0	0	1	1	0	1	0	1	1	1	1	0	1	0	0	1	0	1	0	1	0	0	1	1	0	1	0	1	0	0	0	1	1	1	1	0
SX1054064491	0	1	1	0	1	0	1	1	0	0	0	0	1	0	0	1	1	0	1	0	1	1	1	1	0	1	0	0	1	0	1	0	1	0	0	1	1	0	1	0	1	0	0	0	1	1	1	1	NA
SX1054407728	0	-1	0	-1	-1	0	0	-1	0	0	NA	0	-1	0	0	-1	-1	0	-1	0	0	-1	-1	-1	0	0	0	0	-1	0	0	0	-1	0	0	-1	0	0	-1	0	-1	-1	-1	0	-1	-1	-1	-1	0
SX1071516874	-1	-1	-1	0	0	-1	0	1	-1	0	-1	0	0	-1	1	0	-1	-1	-1	0	-1	0	1	1	-1	-1	-1	-1	0	-1	-1	-1	-1	-1	-1	0	-1	-1	0	1	-1	-1	-1	-1	-1	0	-1	0	0
SX1071528369	-1	-1	-1	0	0	-1	0	1	-1	0	-1	0	0	-1	1	0	-1	-1	-1	0	-1	0	1	1	-1	-1	-1	-1	0	-1	-1	-1	-1	-1	-1	0	-1	-1	0	1	-1	-1	-1	-1	-1	0	-1	0	0
SX1071776871	0	-1	-1	0	0	-1	0	0	-1	0	-1	1	0	-1	0	0	-1	-1	0	1	0	0	1	0	-1	-1	0	1	0	-1	-1	-1	-1	-1	1	-1	-1	-1	0	0	0	-1	0	-1	-1	0	-1	-1	0
SX1072647838	0	1	-1	0	1	-1	1	0	-1	1	-1	0	0	-1	1	0	0	0	-1	0	0	0	1	0	-1	0	-1	0	0	0	-1	-1	-1	0	-1	-1	-1	-1	0	0	0	0	1	-1	-1	0	-1	0	-1
SX1072966813	-1	1	0	0	0	-1	-1	0	-1	0	-1	0	0	0	0	0	0	0	-1	0	0	0	0	0	0	0	-1	0	0	0	-1	-1	-1	1	-1	-1	-1	0	0	0	0	0	0	0	-1	-1	-1	0	-1
SX1073114636	-1	1	0	0	0	-1	-1	0	0	0	-1	0	0	0	0	0	0	0	-1	0	0	0	0	0	1	0	-1	0	0	0	-1	-1	-1	1	-1	-1	-1	0	0	0	0	0	0	0	-1	-1	-1	0	-1
SX1073158913	-1	1	0	0	0	-1	-1	0	0	0	-1	0	0	0	0	0	0	0	-1	0	0	0	0	0	1	0	-1	0	0	0	-1	-1	-1	1	0	-1	-1	0	0	0	1	0	0	0	-1	-1	-1	0	-1
SX1083099172	-1	-1	0	-1	0	-1	0	-1	-1	-1	0	-1	0	-1	-1	-1	1	-1	-1	-1	0	-1	-1	-1	1	-1	-1	0	0	-1	-1	0	0	-1	-1	-1	-1	0	-1	1	0	-1	-1	-1	0	0	-1	1	-1
SX1094010835	-1	0	0	0	-1	0	0	0	0	0	0	0	-1	0	1	0	0	-1	-1	0	-1	1	-1	0	0	-1	0	0	-1	-1	0	0	0	-1	-1	0	-1	0	0	0	0	-1	-1	-1	-1	0	-1	0	0
SX1094056282	-1	0	0	0	-1	0	0	-1	0	0	0	0	-1	0	1	0	0	-1	-1	0	-1	1	-1	-1	0	-1	0	0	-1	-1	0	-1	0	-1	-1	0	-1	0	0	0	0	-1	-1	-1	-1	0	-1	0	0
SX1103543702	0	1	-1	0	-1	-1	0	1	0	-1	0	-1	0	0	0	NA	-1	0	0	-1	0	-1	0	0	1	0	1	-1	0	0	0	0	0	0	0	0	0	0	1	0	0	-1	-1	0	-1	-1	1	0	-1
SX1103582494	0	1	0	0	-1	-1	0	1	0	-1	0	-1	0	0	0	0	-1	0	0	-1	0	-1	0	0	1	0	1	-1	0	0	0	0	0	0	0	0	0	0	1	0	0	-1	-1	0	-1	-1	1	0	-1
SX1123607698	0	0	0	-1	-1	0	-1	1	-1	0	0	0	0	1	-1	1	0	-1	-1	0	0	-1	-1	-1	0	-1	-1	0	0	1	0	-1	1	-1	0	-1	0	-1	0	-1	1	-1	-1	-1	1	-1	0	0	0
SX1140793777	-1	-1	0	-1	-1	1	-1	-1	-1	-1	0	0	-1	-1	0	0	-1	0	-1	0	-1	0	0	-1	-1	-1	-1	0	-1	0	0	0	-1	-1	-1	-1	0	0	1	0	-1	-1	-1	-1	0	-1	0	0	0
SX1150574575	-1	-1	-1	-1	-1	-1	-1	-1	-1	-1	-1	-1	0	-1	-1	-1	-1	-1	-1	-1	-1	0	-1	-1	-1	-1	-1	-1	0	-1	0	-1	0	-1	-1	-1	-1	-1	0	-1	-1	-1	-1	-1	0	0	0	0	-1
SX1161270095	-1	0	-1	0	-1	0	0	0	-1	0	-1	-1	-1	0	0	0	-1	-1	-1	-1	-1	1	0	-1	-1	0	-1	-1	-1	-1	0	-1	0	-1	-1	0	-1	-1	0	-1	-1	0	0	-1	0	-1	-1	-1	0
SX1161605732	-1	0	0	-1	1	0	0	0	0	0	0	1	1	0	0	0	0	1	1	1	1	0	0	1	0	0	1	1	1	1	0	0	1	1	1	1	1	1	0	0	1	1	1	1	1	1	0	1	0
SX1172952250	-1	-1	-1	-1	-1	-1	-1	0	0	0	0	0	-1	-1	0	0	0	0	0	0	-1	-1	0	0	0	0	0	0	-1	-1	-1	-1	-1	-1	-1	-1	-1	-1	-1	-1	-1	0	-1	-1	0	-1	-1	-1	-1
SX1173012106	-1	-1	-1	-1	-1	-1	-1	0	0	0	0	0	-1	-1	0	0	0	0	0	0	-1	-1	0	0	0	0	0	0	-1	-1	-1	-1	-1	-1	-1	-1	-1	-1	-1	-1	-1	0	-1	-1	0	-1	-1	-1	-1
SX1173462937	-1	0	1	0	0	1	0	-1	0	1	0	-1	0	1	0	-1	0	1	0	-1	0	-1	0	0	0	1	0	0	0	0	0	0	-1	1	-1	1	1	0	1	-1	0	1	0	0	0	-1	0	0	1
SX1173464848	-1	0	1	0	0	1	0	-1	0	1	0	-1	0	1	0	-1	0	1	0	-1	0	-1	0	0	0	1	0	0	0	0	0	0	-1	1	-1	1	1	0	1	-1	0	1	0	0	0	-1	0	0	1
SX1173586340	0	1	1	1	1	1	0	1	1	1	1	0	1	1	1	1	1	1	NA	0	1	NA	1	1	1	1	0	0	1	1	0	0	0	1	NA	1	1	1	1	0	0	1	0	0	0	1	0	0	0
SX1173604646	0	-1	-1	-1	-1	-1	0	-1	-1	-1	-1	0	-1	-1	-1	-1	-1	-1	NA	0	-1	NA	-1	-1	-1	-1	0	0	-1	-1	0	0	0	-1	NA	-1	-1	-1	-1	0	0	-1	0	0	0	-1	0	0	0
SX1173685806	0	1	1	1	1	1	0	1	1	1	1	0	1	1	1	1	1	1	NA	0	1	NA	1	1	1	1	0	0	1	1	0	1	0	1	NA	1	1	1	1	1	0	1	0	0	0	0	0	1	0
SX1180240171	-1	0	1	-1	0	0	-1	0	0	0	0	0	1	0	-1	-1	1	1	1	1	1	-1	-1	1	0	1	1	1	0	1	1	0	1	1	1	0	1	0	1	0	1	1	0	0	1	0	0	0	1
SX1180580914	0	0	-1	1	0	0	0	-1	0	0	-1	0	-1	0	0	0	-1	-1	-1	-1	-1	1	0	-1	0	1	-1	-1	0	-1	-1	0	-1	-1	-1	0	-1	0	-1	0	-1	-1	0	0	-1	0	0	0	-1
SX1181698020	-1	0	-1	0	0	-1	-1	-1	0	0	-1	-1	-1	-1	-1	0	-1	-1	-1	-1	-1	0	-1	-1	-1	-1	-1	-1	0	-1	-1	-1	0	-1	-1	0	-1	-1	-1	0	0	-1	0	0	-1	-1	-1	-1	-1
SX1181798784	-1	0	-1	0	-1	0	0	-1	1	0	-1	-1	0	-1	0	0	-1	-1	-1	-1	0	1	0	-1	-1	-1	-1	-1	-1	-1	-1	-1	-1	-1	-1	0	-1	-1	-1	0	-1	-1	-1	0	-1	-1	-1	-1	0
SX1181999222	-1	1	-1	-1	-1	-1	0	0	1	1	-1	0	0	-1	0	1	-1	-1	-1	-1	0	0	0	-1	-1	-1	-1	0	-1	0	-1	-1	-1	-1	-1	-1	-1	0	-1	0	0	-1	-1	-1	-1	-1	-1	-1	1
SX1190745713	-1	-1	0	0	-1	-1	0	-1	-1	-1	-1	1	0	-1	0	-1	-1	-1	-1	0	0	0	1	-1	1	-1	-1	1	-1	-1	0	-1	-1	-1	-1	-1	-1	0	0	-1	-1	-1	1	-1	-1	-1	0	-1	-1
SX1191015275	-1	0	0	-1	-1	-1	0	-1	0	0	-1	-1	-1	-1	0	NA	-1	-1	-1	-1	-1	0	-1	-1	NA	-1	-1	-1	-1	-1	0	-1	-1	-1	-1	-1	-1	0	-1	-1	-1	-1	0	-1	-1	0	0	-1	-1
SX1191528934	0	-1	0	-1	-1	-1	-1	-1	0	-1	-1	-1	-1	-1	-1	-1	-1	-1	-1	-1	-1	-1	-1	-1	-1	-1	-1	-1	-1	-1	-1	-1	-1	-1	-1	-1	-1	-1	-1	-1	-1	-1	-1	-1	-1	-1	-1	-1	-1
SX1191912556	0	-1	0	-1	-1	-1	-1	-1	0	-1	-1	-1	-1	-1	-1	-1	-1	-1	-1	-1	-1	-1	-1	-1	-1	-1	-1	-1	-1	-1	-1	-1	-1	-1	-1	-1	-1	0	-1	-1	-1	-1	-1	-1	-1	-1	-1	-1	-1
SX1192358583	0	0	NA	1	1	1	1	1	NA	0	0	1	1	1	1	1	1	1	1	1	1	1	1	1	1	1	1	1	1	1	1	1	1	1	1	0	0	0	1	1	1	1	0	0	0	1	1	1	1
UNC030485727	-1	1	1	0	0	1	0	1	0	1	1	0	0	1	1	1	1	0	0	0	1	0	1	1	1	0	0	0	1	1	1	0	0	1	-1	-1	1	1	1	0	0	0	1	0	1	0	1	1	1
UNC031303497	0	0	0	0	0	1	-1	1	0	1	0	0	0	1	0	1	1	-1	0	0	0	0	0	1	0	-1	1	0	0	0	0	-1	0	0	-1	-1	1	1	-1	-1	0	0	1	-1	0	0	-1	-1	1
UNC080237919	-1	-1	0	0	0	0	0	-1	-1	0	0	-1	0	0	-1	-1	NA	0	-1	-1	0	-1	0	-1	0	0	-1	-1	0	-1	-1	0	0	-1	-1	-1	-1	0	-1	0	-1	-1	-1	-1	0	0	-1	NA	-1
UNC100220884	0	-1	1	0	1	1	0	-1	0	1	0	1	0	0	0	0	1	0	0	1	0	1	0	0	-1	0	-1	1	0	0	0	0	0	0	0	0	0	0	-1	0	0	1	1	0	1	1	-1	0	1
UNC12605168	-1	-1	-1	0	0	-1	0	1	-1	0	-1	0	0	-1	1	NA	0	-1	0	0	-1	0	1	1	0	-1	0	-1	0	-1	-1	-1	-1	-1	-1	0	0	0	0	1	0	-1	-1	-1	-1	0	-1	0	-1
UNC13427270	-1	0	-1	1	0	0	-1	0	0	0	-1	-1	-1	1	-1	-1	0	0	-1	-1	0	-1	-1	-1	0	0	-1	-1	0	0	0	0	-1	1	-1	-1	-1	0	1	0	-1	0	0	1	-1	1	0	0	-1
UNC13702326	-1	0	0	-1	-1	0	-1	0	-1	0	1	0	1	1	-1	NA	0	1	1	-1	0	-1	-1	-1	1	1	-1	0	0	0	1	-1	-1	1	-1	0	-1	0	1	-1	0	1	-1	1	-1	-1	1	-1	0
UNC13704478	-1	0	0	-1	-1	0	-1	0	-1	0	1	0	1	1	-1	0	0	1	1	-1	0	-1	-1	-1	1	1	-1	0	0	0	1	-1	-1	1	-1	0	-1	0	1	-1	0	1	-1	1	-1	-1	1	-1	0
UNC13707837	-1	0	0	-1	-1	0	-1	0	-1	0	1	0	1	1	-1	0	0	1	1	-1	0	-1	-1	-1	1	1	-1	0	0	0	1	-1	-1	1	-1	0	-1	0	1	-1	0	1	-1	1	-1	-1	1	-1	0
UNC13708362	-1	0	NA	-1	-1	NA	-1	0	-1	NA	1	NA	1	1	-1	0	NA	1	1	-1	0	-1	-1	-1	1	1	-1	0	0	0	1	-1	-1	1	-1	0	-1	NA	1	-1	NA	1	-1	1	-1	-1	1	-1	NA
UNC13718766	-1	0	0	-1	-1	0	-1	-1	-1	0	1	0	1	1	-1	-1	0	1	1	-1	0	-1	-1	-1	0	1	-1	0	0	-1	1	-1	-1	1	-1	0	-1	-1	1	-1	0	1	-1	1	-1	-1	1	-1	0
UNC13722818	-1	0	0	-1	-1	1	-1	-1	-1	0	1	0	1	1	-1	-1	0	1	1	-1	0	-1	-1	-1	0	1	-1	0	0	-1	1	-1	-1	1	-1	0	-1	-1	1	-1	0	1	-1	1	-1	-1	1	-1	0
UNC13724350	-1	0	0	-1	-1	1	-1	-1	-1	0	1	0	1	1	-1	-1	0	1	1	-1	0	-1	-1	-1	0	1	-1	0	0	-1	1	-1	-1	1	-1	0	-1	-1	1	-1	0	1	-1	1	-1	-1	1	-1	0
UNC13731124	-1	0	0	-1	-1	1	-1	-1	-1	0	1	0	1	1	-1	NA	0	1	1	-1	0	0	-1	-1	0	1	-1	0	0	-1	1	-1	-1	1	-1	0	-1	-1	1	-1	0	1	-1	0	-1	-1	1	-1	0
UNC13802208	-1	-1	-1	-1	-1	-1	-1	NA	-1	-1	0	-1	0	-1	-1	0	0	0	-1	-1	-1	NA	-1	0	0	NA	-1	0	-1	-1	-1	-1	0	NA	-1	-1	-1	-1	0	NA	0	NA	-1	-1	-1	-1	0	-1	-1
UNC13816259	-1	-1	-1	-1	-1	-1	-1	0	-1	-1	0	-1	0	-1	-1	0	0	0	-1	-1	-1	0	-1	0	0	NA	-1	-1	-1	-1	-1	-1	0	0	-1	-1	-1	-1	0	0	0	NA	-1	-1	-1	-1	0	-1	-1
UNC13823755	-1	-1	-1	-1	-1	-1	-1	0	-1	-1	0	-1	0	-1	-1	0	0	0	-1	-1	-1	0	-1	0	0	NA	-1	-1	-1	-1	-1	-1	0	0	-1	-1	-1	-1	0	0	0	NA	-1	-1	-1	-1	0	-1	-1
UNC13901047	0	-1	-1	-1	-1	-1	-1	-1	-1	-1	0	-1	-1	-1	-1	0	-1	-1	-1	-1	-1	0	-1	0	0	0	-1	-1	-1	-1	-1	-1	0	0	-1	0	0	-1	-1	-1	0	0	-1	-1	0	-1	0	-1	-1
UNC13902381	0	1	1	1	1	1	1	1	1	1	0	1	1	1	1	0	1	1	1	1	1	0	1	0	0	0	1	1	1	1	1	1	0	0	1	0	0	1	1	1	0	0	1	1	0	1	0	1	1
UNC13908981	0	1	1	1	1	1	1	1	0	1	0	1	1	1	1	0	1	1	1	1	1	0	1	0	0	0	1	1	1	1	1	1	0	0	1	0	0	1	1	1	0	0	1	1	1	1	0	1	1
UNC13909190	0	-1	-1	-1	-1	-1	-1	-1	0	-1	0	-1	-1	-1	-1	0	-1	-1	-1	-1	-1	0	-1	0	0	0	-1	-1	-1	-1	-1	-1	0	0	-1	0	0	-1	-1	-1	0	0	-1	-1	-1	-1	0	-1	-1
UNC13910242	0	1	1	1	1	1	1	1	0	1	0	1	1	1	1	0	1	1	1	1	1	0	1	0	0	0	1	1	1	1	1	1	0	0	1	0	0	1	1	1	0	0	1	1	1	1	0	1	1
UNC13910491	0	1	1	1	1	1	1	1	0	1	0	1	1	1	1	0	0	1	1	1	1	0	1	0	0	0	1	1	1	1	1	1	0	0	1	0	0	1	1	1	0	0	1	1	1	1	0	1	1
UNC13911088	NA	-1	-1	-1	-1	-1	NA	-1	NA	-1	0	-1	-1	-1	-1	NA	0	-1	-1	-1	-1	0	-1	0	0	0	-1	-1	-1	-1	-1	-1	0	0	-1	0	0	-1	-1	-1	0	0	-1	-1	-1	-1	0	-1	-1
UNC13911158	0	1	1	1	1	1	1	1	0	1	0	1	1	1	1	NA	0	1	1	1	1	0	1	0	0	0	1	1	1	1	1	1	0	0	1	0	0	1	1	1	0	0	1	1	1	1	0	1	1
UNC13912073	0	1	1	1	1	1	1	1	0	1	0	1	1	1	1	0	0	1	1	1	1	0	1	0	0	0	1	1	1	1	1	1	0	0	1	0	0	1	1	1	0	0	1	1	1	1	0	1	1
UNC13912308	0	1	1	1	1	1	1	1	0	1	0	1	1	1	1	0	0	1	1	1	1	0	1	0	0	0	1	1	1	1	1	1	0	0	1	0	0	1	1	1	0	0	1	1	1	1	0	1	1
UNC14317306	0	0	-1	-1	0	-1	-1	0	0	-1	-1	-1	0	-1	-1	NA	-1	0	-1	-1	0	-1	-1	0	-1	0	-1	0	-1	-1	-1	-1	0	0	-1	1	-1	-1	-1	-1	0	0	0	-1	0	0	-1	-1	-1
UNC15230988	-1	0	0	-1	0	0	0	0	0	0	-1	-1	0	0	-1	0	1	0	-1	-1	0	-1	-1	-1	0	-1	-1	-1	0	-1	-1	0	0	1	-1	-1	-1	-1	-1	-1	-1	0	0	-1	-1	1	-1	-1	-1
UNC1525238	0	-1	0	-1	-1	NA	-1	-1	-1	-1	-1	-1	-1	-1	NA	NA	0	-1	-1	-1	-1	-1	-1	-1	0	NA	-1	-1	-1	-1	-1	0	-1	-1	-1	NA	0	0	-1	NA	-1	-1	-1	0	0	-1	-1	-1	0
UNC15270153	-1	0	0	-1	0	0	0	0	0	0	-1	-1	0	0	-1	0	1	0	-1	-1	0	-1	-1	-1	0	-1	-1	-1	0	-1	-1	0	0	1	-1	-1	-1	-1	-1	-1	-1	0	0	-1	-1	1	-1	-1	-1
UNC16935049	-1	0	0	0	0	0	0	0	0	0	0	0	-1	0	1	0	0	-1	-1	0	-1	1	-1	0	0	-1	0	0	0	-1	NA	0	0	-1	-1	1	-1	0	0	NA	0	-1	0	-1	0	0	-1	1	NA
UNC17458403	-1	0	-1	-1	-1	-1	0	0	-1	0	-1	-1	-1	-1	-1	0	0	-1	0	-1	-1	-1	NA	0	0	-1	0	-1	-1	-1	-1	-1	-1	-1	-1	-1	-1	-1	-1	-1	-1	-1	0	-1	-1	0	-1	-1	-1
UNC17463968	-1	0	-1	-1	-1	-1	0	0	-1	0	-1	-1	-1	-1	-1	0	0	-1	0	-1	-1	-1	NA	0	0	-1	0	-1	-1	-1	-1	-1	-1	-1	-1	-1	-1	-1	-1	-1	-1	-1	0	-1	-1	0	-1	-1	-1
UNC17605965	-1	1	-1	0	-1	0	-1	1	0	1	-1	-1	-1	1	0	0	1	-1	1	-1	-1	-1	0	1	0	-1	1	-1	-1	-1	1	0	1	-1	0	0	-1	-1	0	-1	1	-1	0	-1	-1	1	0	0	-1
UNC17615761	-1	1	-1	0	-1	0	-1	1	0	1	-1	-1	-1	1	0	0	1	-1	1	-1	-1	-1	-1	1	0	-1	1	-1	-1	-1	1	0	1	-1	0	0	-1	-1	0	-1	1	-1	0	-1	-1	1	0	0	-1
UNC180320551	-1	0	1	-1	0	0	-1	0	0	0	0	0	1	0	-1	-1	1	1	1	1	1	-1	-1	1	0	1	1	1	0	1	1	0	1	1	1	0	1	0	1	0	1	1	0	0	1	0	0	0	1
UNC18345776	0	1	-1	0	-1	0	0	1	0	-1	0	-1	-1	0	0	0	-1	0	1	-1	-1	-1	0	0	1	0	1	-1	-1	0	0	-1	0	0	0	0	0	0	1	-1	-1	-1	-1	0	-1	-1	0	-1	-1
UNC18350414	0	-1	1	0	1	0	0	-1	0	1	0	1	1	0	0	0	1	0	-1	1	1	1	0	0	-1	0	-1	1	1	0	0	1	0	0	0	0	0	0	-1	1	1	1	1	0	1	1	0	1	1
UNC18355681	0	-1	1	0	1	0	0	-1	0	1	0	1	1	0	0	0	1	0	-1	1	1	1	0	0	-1	0	-1	1	1	0	0	1	0	0	0	0	0	0	-1	1	1	1	1	0	1	1	0	1	1
UNC18365890	0	-1	1	0	1	1	0	-1	0	1	0	1	1	0	0	0	1	0	0	1	1	1	0	0	-1	0	-1	1	1	0	0	0	0	0	0	0	0	0	-1	0	0	1	1	0	1	1	-1	0	1
UNC18398171	0	1	0	0	-1	-1	0	1	0	-1	0	-1	0	0	0	0	-1	0	0	-1	0	-1	0	0	1	0	1	-1	0	0	0	0	0	0	0	0	0	0	1	0	0	-1	-1	0	-1	-1	1	0	-1
UNC18407043	0	-1	0	0	1	1	0	-1	0	1	0	1	0	0	0	0	1	0	0	1	0	1	0	0	-1	0	-1	1	0	0	0	0	0	0	0	0	0	0	-1	0	0	1	1	0	1	1	-1	0	1
UNC18411040	0	1	0	0	-1	-1	0	1	0	-1	0	-1	0	0	0	0	-1	0	0	-1	0	-1	0	0	1	0	1	-1	0	0	0	0	0	0	0	0	0	0	1	0	0	-1	-1	0	-1	-1	1	0	-1
UNC18450758	0	-1	1	0	1	1	1	-1	1	1	1	1	0	0	1	NA	1	1	0	1	0	1	1	0	-1	1	-1	0	1	0	1	0	1	1	0	0	0	0	0	0	0	1	1	0	1	1	0	0	1
UNC18460813	0	-1	1	0	1	1	1	-1	1	1	1	1	0	0	1	0	1	1	0	1	0	1	1	0	-1	1	-1	0	1	NA	1	0	1	1	0	0	0	0	0	NA	0	1	1	0	1	1	0	NA	1
UNC18673398	0	NA	-1	-1	-1	-1	-1	0	0	-1	-1	-1	0	-1	-1	0	0	-1	0	-1	0	-1	-1	-1	0	-1	0	0	-1	0	0	0	-1	-1	0	0	0	0	0	0	0	-1	-1	0	-1	-1	0	0	-1
UNC18891985	0	1	1	1	1	1	0	1	0	1	1	1	1	1	0	0	0	1	1	1	1	1	0	0	0	1	0	1	1	0	1	1	1	1	1	NA	1	0	1	1	0	1	1	1	1	0	1	1	1
UNC18906281	0	-1	-1	-1	-1	-1	-1	-1	0	-1	-1	-1	-1	-1	-1	0	0	-1	-1	-1	-1	-1	0	0	0	-1	0	-1	-1	0	-1	-1	-1	-1	-1	NA	-1	0	-1	-1	0	-1	-1	-1	-1	0	-1	-1	-1
UNC18962046	0	1	1	0	1	1	0	1	0	1	1	1	0	1	0	0	NA	0	1	1	0	0	0	0	0	0	0	1	1	0	0	1	0	1	1	0	1	0	0	1	0	1	1	1	1	0	1	1	1
UNC20031514	0	0	0	1	1	0	0	1	1	0	0	0	1	0	0	1	0	1	1	0	1	1	0	1	0	1	1	0	1	0	0	1	1	0	1	0	-1	1	-1	1	-1	0	1	0	-1	1	0	0	0
UNC20034637	0	0	0	1	1	0	0	1	1	0	0	0	1	0	0	1	0	1	1	0	1	1	0	1	0	1	1	0	1	0	0	1	1	0	1	0	-1	1	-1	1	-1	0	1	0	-1	1	0	0	0
UNC20054494	0	0	0	-1	-1	0	0	-1	-1	0	0	0	-1	NA	0	NA	0	-1	-1	0	-1	-1	0	-1	0	-1	-1	0	-1	0	0	-1	-1	0	-1	0	1	-1	1	-1	1	0	-1	0	1	-1	0	NA	0
UNC20058777	0	0	0	-1	-1	0	0	-1	-1	0	0	0	-1	0	0	-1	0	-1	-1	0	-1	-1	0	-1	0	-1	-1	0	-1	0	0	-1	-1	0	-1	0	1	-1	1	-1	1	0	-1	0	1	-1	0	0	0
UNC20075505	0	0	0	1	1	0	0	1	1	0	0	0	1	0	0	1	0	1	1	0	1	1	0	1	0	1	1	0	1	0	0	1	1	0	1	0	-1	1	-1	1	-1	0	1	0	-1	1	0	0	0
UNC20164313	0	0	-1	-1	-1	-1	0	-1	-1	0	-1	-1	-1	-1	0	0	0	-1	-1	-1	-1	0	0	0	0	-1	-1	-1	-1	-1	-1	-1	-1	-1	-1	0	0	0	0	-1	0	-1	-1	0	1	-1	0	-1	0
UNC20168317	0	0	1	1	1	1	0	1	1	0	1	1	1	1	0	0	0	1	1	1	1	0	0	0	0	1	1	1	1	1	1	1	1	1	1	0	0	0	0	1	0	1	1	0	-1	1	0	1	0
UNC20191947	0	0	1	1	1	1	0	1	1	0	1	1	1	1	0	0	0	1	1	1	1	0	0	0	0	1	1	1	1	1	1	1	0	1	1	0	0	0	0	1	0	1	1	0	-1	1	0	1	0
UNC20195694	0	0	1	1	1	1	0	1	1	0	1	1	1	1	0	0	0	1	1	1	1	0	0	0	0	1	1	1	1	1	1	1	0	1	1	0	0	0	0	1	0	1	1	0	-1	1	0	1	0
UNC20272817	-1	0	-1	-1	0	-1	-1	-1	0	0	-1	-1	-1	-1	-1	0	0	-1	-1	-1	-1	-1	-1	1	0	-1	-1	-1	0	0	-1	1	0	-1	-1	1	0	1	-1	0	1	-1	-1	1	1	-1	-1	0	-1
UNC20283723	-1	0	-1	-1	0	-1	-1	-1	0	0	-1	-1	-1	-1	-1	0	0	-1	-1	-1	-1	-1	-1	1	0	-1	-1	-1	0	0	-1	1	-1	-1	-1	1	0	1	-1	0	0	-1	-1	1	0	-1	-1	0	-1
UNC20288255	-1	0	-1	-1	0	-1	-1	-1	0	0	-1	-1	-1	-1	-1	0	0	-1	-1	-1	-1	-1	-1	1	0	-1	-1	-1	0	0	-1	1	-1	0	-1	1	0	1	-1	0	0	-1	-1	1	0	-1	-1	0	-1
UNC20299541	-1	0	-1	-1	0	-1	-1	-1	0	0	-1	-1	-1	-1	-1	0	0	-1	-1	-1	-1	-1	-1	1	0	-1	-1	-1	0	0	-1	1	-1	0	-1	1	0	1	-1	0	0	-1	-1	1	0	-1	-1	0	-1
UNC20300480	-1	0	-1	-1	0	-1	-1	-1	0	0	-1	-1	-1	-1	-1	0	0	-1	-1	-1	-1	-1	-1	1	0	-1	-1	-1	0	0	-1	1	-1	0	-1	1	0	1	-1	0	0	-1	-1	1	0	-1	-1	0	-1
UNC20301046	-1	0	-1	-1	0	-1	-1	-1	0	0	-1	-1	-1	-1	-1	0	0	-1	-1	-1	-1	-1	-1	1	0	-1	-1	-1	0	0	-1	1	-1	0	-1	1	0	1	-1	0	0	-1	-1	1	0	-1	-1	0	-1
UNC20310253	0	0	-1	-1	0	-1	-1	-1	0	0	-1	-1	-1	-1	-1	NA	0	-1	-1	-1	-1	-1	-1	1	0	-1	-1	-1	0	0	-1	1	-1	0	-1	1	0	1	-1	0	0	-1	-1	1	0	-1	-1	0	-1
UNC20310415	0	0	-1	-1	0	-1	-1	-1	0	0	-1	-1	-1	-1	-1	0	0	-1	-1	-1	-1	-1	-1	1	0	-1	-1	-1	0	0	-1	1	-1	0	-1	1	0	1	-1	0	0	-1	-1	1	0	-1	-1	0	-1
UNC20614966	-1	-1	-1	0	1	0	-1	0	-1	-1	-1	-1	0	0	-1	0	-1	-1	-1	-1	-1	0	0	0	1	-1	-1	-1	1	0	NA	-1	0	-1	-1	0	0	0	-1	-1	0	-1	-1	-1	0	1	-1	-1	0
UNC20806568	NA	-1	-1	-1	0	-1	NA	NA	0	-1	-1	-1	-1	-1	-1	NA	0	-1	0	-1	-1	0	-1	-1	0	-1	-1	-1	0	0	-1	-1	0	-1	-1	-1	-1	0	-1	-1	0	-1	0	-1	-1	NA	-1	-1	NA
UNC21309125	0	0	0	-1	0	0	0	-1	0	-1	0	0	-1	-1	-1	-1	0	-1	1	0	-1	-1	0	-1	0	-1	0	0	-1	0	0	-1	1	-1	0	0	1	0	0	-1	0	-1	0	0	1	0	0	-1	-1
UNC21333593	0	0	0	-1	0	0	0	-1	0	0	0	-1	-1	-1	-1	-1	1	-1	1	-1	-1	-1	0	-1	0	-1	0	-1	-1	0	0	-1	1	-1	0	0	1	0	0	-1	0	-1	0	0	1	0	0	-1	-1
UNC21349278	0	0	0	1	0	0	0	1	0	0	0	1	1	1	1	1	-1	1	-1	1	1	1	0	1	0	1	0	1	1	0	0	1	-1	1	1	0	-1	0	0	1	1	1	0	0	-1	0	0	1	1
UNC21350093	0	0	0	-1	0	0	0	-1	0	0	0	-1	-1	-1	-1	-1	1	-1	1	-1	-1	-1	0	-1	0	-1	0	-1	-1	0	0	-1	1	-1	-1	0	1	0	0	-1	-1	-1	0	0	1	0	0	-1	-1
UNC21357767	0	0	0	1	0	0	0	1	0	0	0	1	1	1	1	1	-1	1	-1	1	1	1	0	1	0	1	0	1	1	0	0	1	-1	1	1	0	-1	0	0	1	1	1	0	0	-1	0	0	1	1
UNC21360091	0	0	0	1	0	0	0	1	0	0	0	1	1	1	1	1	-1	1	-1	1	1	1	0	1	0	1	0	1	1	0	0	1	-1	1	1	0	-1	0	0	1	1	1	0	0	-1	0	0	1	1
UNC21368651	0	0	0	-1	0	0	0	-1	0	0	0	-1	-1	-1	-1	-1	1	-1	1	-1	-1	-1	0	0	0	-1	0	-1	-1	0	0	-1	1	-1	-1	0	1	0	0	-1	-1	-1	0	0	1	-1	0	-1	-1
UNC21395322	0	0	0	-1	0	0	0	-1	0	0	0	-1	-1	-1	-1	-1	0	-1	1	-1	-1	-1	0	0	0	-1	0	-1	-1	-1	0	-1	1	-1	0	0	1	-1	0	-1	-1	-1	0	0	1	-1	0	-1	-1
UNC21415496	0	0	0	1	0	-1	0	0	0	0	0	1	1	1	1	0	0	1	-1	1	1	1	0	0	0	1	0	1	1	1	0	1	-1	1	0	0	-1	1	0	1	1	1	0	0	-1	1	0	1	1
UNC21429148	0	-1	0	1	0	-1	1	0	0	0	0	1	1	1	1	0	0	1	0	1	1	1	1	1	0	1	0	1	1	1	0	1	-1	1	1	0	-1	1	0	1	1	1	0	0	-1	1	0	1	1
UNC21560004	0	0	0	1	1	1	1	0	1	1	0	0	1	0	1	0	0	0	1	0	1	1	1	1	-1	1	1	0	1	0	0	1	0	1	0	1	0	1	0	1	-1	0	1	1	-1	1	0	0	0
UNC21578204	0	0	0	1	1	0	1	-1	1	1	0	0	0	-1	1	-1	0	1	1	0	0	1	1	1	0	1	1	0	0	-1	0	1	-1	1	0	1	0	1	0	1	-1	1	1	1	-1	1	0	0	0
UNC23444574	0	-1	-1	0	0	0	1	0	1	-1	-1	0	-1	-1	1	0	0	-1	0	0	-1	-1	1	0	0	-1	-1	-1	0	-1	0	1	0	-1	-1	-1	-1	-1	-1	0	-1	-1	0	-1	0	1	-1	1	0
UNC23451745	0	-1	-1	0	0	0	1	0	1	-1	-1	0	-1	-1	1	0	0	-1	0	0	-1	-1	1	0	0	-1	-1	-1	0	-1	0	1	0	-1	-1	-1	-1	-1	-1	0	-1	-1	0	-1	0	1	-1	1	0
UNC23454152	0	-1	-1	0	0	0	1	0	1	-1	-1	0	-1	-1	1	0	0	-1	0	0	-1	-1	1	0	0	-1	-1	-1	0	-1	0	1	0	-1	-1	-1	-1	-1	-1	0	-1	-1	0	-1	0	1	-1	1	0
UNC23461128	0	1	1	0	0	0	-1	0	-1	1	1	0	1	1	-1	0	0	1	0	0	1	1	-1	0	0	1	1	1	0	1	0	-1	0	1	1	1	1	1	1	0	1	1	0	1	0	-1	1	-1	0
UNC23461685	0	1	1	0	0	0	-1	0	-1	1	1	0	1	1	-1	0	0	1	0	0	1	1	-1	0	0	1	1	1	0	1	0	-1	0	1	1	1	1	1	1	0	1	1	0	1	0	-1	1	-1	0
UNC23655738	-1	-1	0	-1	-1	1	-1	-1	-1	-1	0	0	-1	-1	0	-1	-1	0	-1	0	-1	0	0	-1	-1	-1	-1	0	-1	0	0	0	-1	-1	-1	-1	0	0	1	0	-1	-1	-1	-1	0	-1	0	0	0
UNC23661020	-1	-1	0	-1	-1	1	-1	-1	-1	-1	0	0	-1	-1	0	0	-1	0	-1	0	-1	0	0	-1	-1	-1	-1	0	-1	0	0	0	-1	-1	-1	-1	0	0	1	0	-1	-1	-1	-1	0	-1	0	0	0
UNC23661490	-1	-1	0	-1	0	1	-1	-1	-1	-1	0	0	-1	-1	0	0	-1	0	-1	0	-1	0	0	-1	-1	-1	-1	0	-1	0	0	0	-1	-1	-1	-1	0	0	1	0	-1	-1	-1	0	0	-1	0	0	0
UNC23661740	-1	-1	0	-1	0	1	-1	-1	-1	-1	0	0	-1	-1	0	0	-1	0	-1	0	-1	0	0	-1	-1	-1	-1	0	-1	0	0	0	-1	-1	-1	-1	0	0	1	0	-1	-1	-1	0	0	-1	0	0	0
UNC23663703	-1	-1	0	-1	0	1	-1	-1	-1	-1	0	0	-1	-1	0	0	-1	0	-1	0	-1	0	0	-1	-1	-1	-1	0	-1	0	0	0	-1	-1	-1	-1	0	0	1	0	-1	-1	-1	0	0	-1	0	0	0
UNC23665803	-1	-1	0	-1	0	1	-1	-1	-1	-1	0	0	-1	-1	0	0	-1	0	-1	0	-1	0	0	-1	-1	-1	-1	0	-1	0	0	0	-1	-1	-1	-1	0	0	1	0	-1	-1	-1	0	0	-1	0	0	0
UNC23670410	-1	-1	0	-1	0	1	-1	-1	-1	-1	0	0	-1	-1	0	0	-1	0	-1	0	-1	0	0	-1	-1	-1	-1	0	-1	0	0	0	-1	-1	-1	-1	0	0	1	0	-1	-1	-1	0	0	-1	0	0	0
UNC2436405	0	0	0	0	0	1	0	-1	0	0	0	1	0	1	0	-1	0	0	1	0	0	0	1	-1	0	0	1	0	0	1	0	0	0	1	1	1	1	1	0	-1	0	0	0	0	1	1	1	0	1
UNC2437403	0	1	0	1	NA	-1	0	1	0	0	0	-1	0	-1	0	1	0	0	-1	-1	0	0	-1	1	0	0	-1	-1	0	-1	-1	0	0	-1	-1	-1	-1	-1	0	1	0	0	0	0	-1	-1	-1	NA	-1
UNC2447782	0	0	0	1	0	-1	0	1	0	-1	0	-1	0	-1	0	1	0	0	-1	-1	0	0	-1	1	0	0	-1	-1	0	-1	-1	0	0	-1	-1	-1	-1	-1	0	1	0	0	0	0	-1	-1	-1	0	-1
UNC2448512	0	0	0	1	0	-1	0	1	0	-1	0	-1	0	-1	0	1	0	0	-1	-1	0	0	-1	1	0	0	-1	-1	0	-1	-1	0	0	-1	-1	-1	-1	-1	0	1	0	0	0	0	-1	-1	-1	0	-1
UNC2449523	0	0	0	-1	0	1	0	-1	0	1	0	1	0	1	0	NA	0	0	1	1	0	0	1	-1	0	0	1	1	0	1	1	0	0	1	1	1	1	1	0	-1	0	0	0	0	1	1	1	0	1
UNC27121211	-1	1	0	1	0	0	0	0	0	1	-1	0	0	0	1	0	1	1	1	1	0	-1	0	1	1	1	1	0	0	1	1	0	1	1	1	1	1	0	0	1	-1	1	0	0	0	0	0	1	0
UNC28274024	-1	0	-1	-1	-1	-1	-1	0	0	0	0	0	-1	-1	-1	0	-1	0	0	0	-1	-1	-1	0	-1	0	-1	0	-1	-1	0	-1	-1	-1	-1	-1	-1	-1	-1	-1	-1	0	-1	-1	0	-1	-1	-1	-1
UNC28282900	-1	0	-1	-1	-1	-1	-1	0	0	0	0	0	-1	-1	-1	0	-1	0	0	0	-1	-1	-1	0	-1	0	-1	0	-1	-1	0	-1	-1	-1	-1	-1	-1	-1	-1	-1	-1	0	-1	-1	0	-1	-1	-1	-1
UNC28315789	-1	-1	-1	-1	-1	-1	-1	0	0	0	0	0	-1	-1	0	0	0	0	0	0	-1	-1	0	0	0	0	0	0	-1	-1	0	-1	-1	-1	-1	-1	-1	-1	-1	-1	-1	0	-1	-1	0	-1	-1	-1	-1
UNC28319378	-1	-1	-1	-1	-1	-1	-1	0	0	0	0	0	-1	-1	0	0	0	0	0	0	-1	-1	0	0	0	0	0	0	-1	-1	0	-1	-1	-1	-1	-1	-1	-1	-1	-1	-1	0	-1	-1	0	-1	-1	-1	-1
UNC28325241	-1	-1	-1	-1	-1	-1	-1	0	0	0	0	0	-1	-1	0	0	NA	0	0	0	-1	-1	0	0	0	0	NA	0	-1	-1	0	-1	-1	-1	-1	-1	-1	-1	-1	-1	-1	NA	-1	-1	0	-1	-1	-1	-1
UNC28329727	-1	-1	-1	-1	-1	-1	-1	0	0	0	0	0	-1	-1	0	0	0	0	0	0	-1	-1	0	0	0	0	0	0	-1	-1	0	-1	-1	-1	-1	-1	-1	-1	-1	-1	-1	0	-1	-1	0	-1	-1	-1	-1
UNC28353748	-1	-1	-1	-1	-1	-1	-1	0	0	0	0	0	-1	-1	0	0	0	0	0	0	-1	-1	0	0	0	0	0	0	-1	-1	-1	-1	-1	-1	-1	-1	-1	-1	-1	-1	-1	0	-1	-1	0	-1	-1	-1	-1
UNC28518541	-1	0	1	0	0	1	0	-1	0	1	0	-1	0	1	1	-1	0	1	0	-1	0	-1	1	0	0	1	0	0	0	0	1	0	0	1	-1	1	1	0	1	-1	0	1	0	0	0	-1	1	0	1
UNC28545160	-1	0	1	0	1	1	0	0	0	1	0	-1	1	1	0	0	0	1	-1	-1	0	-1	0	1	0	1	0	0	1	0	0	0	-1	1	-1	1	1	0	1	-1	0	1	0	0	0	-1	0	0	1
UNC28554564	-1	0	1	1	1	1	0	0	0	1	1	-1	1	1	0	0	0	1	-1	-1	0	-1	0	1	0	1	0	0	1	0	0	0	-1	1	-1	1	1	0	1	-1	0	1	0	0	0	-1	0	0	1
UNC28630446	0	1	1	1	1	1	0	1	1	1	1	0	1	1	1	1	1	1	NA	0	1	NA	1	1	1	1	0	0	1	1	0	1	0	1	NA	1	1	1	1	1	0	1	0	0	0	0	0	1	0
UNC28635811	0	-1	-1	-1	-1	-1	0	-1	-1	-1	-1	0	-1	-1	-1	-1	-1	-1	NA	0	-1	NA	-1	-1	-1	-1	0	0	-1	-1	0	-1	0	-1	NA	-1	-1	-1	-1	-1	0	-1	0	0	0	0	0	-1	0
UNC28667824	-1	0	1	-1	0	0	-1	0	0	0	0	0	1	0	-1	-1	1	1	1	1	1	-1	-1	1	0	1	1	1	0	1	1	0	1	1	1	0	1	0	1	0	1	1	0	0	1	0	0	0	1
UNC28678086	-1	0	1	-1	0	0	-1	0	0	0	0	0	1	0	-1	-1	1	1	1	1	1	-1	-1	1	0	1	1	1	0	1	1	0	1	1	1	0	1	0	1	0	1	1	0	0	1	0	0	0	1
UNC28696250	-1	0	1	-1	0	0	-1	0	0	0	0	0	1	0	-1	-1	1	1	1	1	1	-1	-1	1	0	0	1	1	0	1	1	0	1	1	1	0	1	0	1	0	1	1	0	0	1	0	0	NA	1
UNC28745933	0	0	1	-1	0	0	0	1	0	0	1	0	1	0	0	0	1	1	1	1	1	-1	0	1	0	0	1	1	0	1	1	0	1	1	1	0	1	0	1	0	1	1	0	0	1	0	0	0	1
UNC28953513	-1	0	-1	0	-1	0	0	-1	0	0	-1	0	-1	-1	0	0	-1	0	-1	-1	-1	0	0	-1	-1	NA	-1	-1	-1	-1	-1	-1	-1	-1	-1	0	-1	0	-1	0	-1	-1	-1	0	-1	0	0	-1	-1
UNC28965044	-1	0	-1	0	-1	0	0	-1	0	0	-1	0	-1	-1	0	0	-1	0	-1	-1	-1	0	0	-1	-1	NA	-1	-1	-1	-1	-1	-1	-1	-1	-1	0	-1	0	-1	0	-1	-1	-1	0	-1	0	0	-1	-1
UNC29026576	-1	0	-1	0	-1	0	0	-1	0	0	-1	0	-1	-1	0	0	-1	0	-1	-1	-1	0	0	-1	-1	NA	-1	-1	-1	-1	-1	-1	-1	-1	-1	0	-1	0	-1	0	-1	-1	-1	0	-1	0	0	-1	-1
UNC29048779	-1	0	-1	0	-1	-1	-1	-1	0	0	-1	-1	-1	-1	-1	0	-1	0	-1	-1	-1	0	-1	-1	-1	0	-1	-1	-1	-1	-1	-1	0	-1	-1	0	-1	-1	-1	0	0	-1	-1	0	-1	0	-1	-1	-1
UNC29140796	-1	0	-1	0	0	-1	-1	-1	0	0	-1	-1	-1	-1	-1	0	-1	-1	-1	-1	-1	0	-1	-1	-1	-1	-1	-1	0	-1	-1	-1	0	-1	-1	0	-1	-1	-1	0	0	-1	0	0	-1	-1	-1	-1	-1
UNC29194138	-1	0	-1	0	-1	-1	0	-1	1	0	-1	-1	0	-1	0	NA	-1	-1	-1	-1	0	1	0	-1	-1	-1	-1	-1	-1	0	-1	-1	-1	-1	-1	0	-1	0	-1	NA	-1	-1	-1	0	-1	-1	-1	-1	0
UNC29245245	-1	1	-1	-1	-1	-1	0	0	1	1	-1	0	0	-1	0	1	-1	-1	-1	-1	0	0	0	-1	-1	-1	-1	0	-1	0	-1	-1	-1	-1	-1	-1	-1	0	-1	0	0	-1	-1	-1	-1	-1	-1	-1	1
UNC29539674	-1	-1	-1	-1	0	-1	-1	0	-1	-1	-1	0	-1	-1	-1	0	-1	-1	0	-1	0	-1	-1	-1	NA	-1	0	0	-1	-1	0	-1	0	-1	-1	-1	-1	-1	0	-1	0	-1	-1	-1	-1	-1	-1	-1	-1
UNC30098100	-1	1	0	0	-1	-1	-1	-1	0	1	-1	0	-1	-1	0	-1	-1	-1	-1	0	-1	0	-1	-1	1	-1	-1	0	-1	-1	0	-1	-1	-1	-1	-1	-1	0	0	0	-1	-1	0	-1	-1	0	0	-1	-1
UNC30103919	-1	0	0	-1	-1	-1	-1	-1	0	0	-1	-1	-1	-1	-1	-1	-1	-1	-1	-1	-1	0	-1	-1	NA	-1	-1	-1	-1	-1	-1	-1	-1	-1	-1	-1	-1	0	-1	-1	-1	-1	0	-1	-1	0	-1	-1	-1
UNC30106304	-1	0	0	-1	-1	-1	-1	-1	0	0	-1	-1	-1	-1	-1	-1	-1	-1	-1	-1	-1	0	-1	-1	NA	-1	-1	-1	-1	-1	-1	-1	-1	-1	-1	-1	-1	0	-1	-1	-1	-1	0	-1	-1	0	-1	-1	-1
UNC30162928	-1	0	-1	-1	-1	-1	-1	-1	-1	0	-1	-1	-1	-1	-1	-1	-1	-1	-1	-1	-1	-1	-1	-1	-1	-1	-1	-1	-1	-1	-1	-1	-1	-1	-1	-1	-1	-1	-1	-1	-1	-1	-1	-1	-1	0	-1	-1	0
UNC30291402	0	-1	0	-1	-1	-1	-1	-1	0	-1	-1	-1	-1	-1	-1	-1	-1	-1	-1	-1	-1	-1	-1	-1	-1	-1	-1	-1	-1	-1	-1	-1	-1	-1	-1	-1	-1	-1	-1	-1	-1	-1	-1	-1	-1	-1	-1	-1	-1
UNC30334487	0	-1	0	-1	-1	-1	-1	-1	0	-1	-1	-1	-1	-1	-1	-1	-1	-1	-1	-1	-1	-1	-1	-1	-1	-1	-1	-1	-1	-1	-1	-1	-1	-1	-1	-1	-1	-1	-1	-1	-1	-1	-1	-1	-1	-1	-1	-1	-1
UNC30342371	0	-1	0	-1	-1	-1	-1	-1	0	-1	-1	-1	-1	-1	-1	-1	-1	-1	-1	-1	-1	-1	-1	-1	-1	-1	-1	-1	-1	-1	-1	-1	-1	-1	-1	-1	-1	-1	-1	-1	-1	-1	-1	-1	-1	-1	-1	-1	-1
UNC30373668	0	-1	0	-1	-1	-1	-1	-1	0	-1	NA	-1	-1	-1	-1	NA	NA	-1	-1	-1	-1	-1	-1	-1	NA	-1	-1	-1	-1	-1	-1	-1	-1	-1	-1	-1	-1	0	NA	-1	-1	-1	-1	-1	-1	-1	-1	-1	-1
UNC30375182	0	-1	0	-1	-1	-1	-1	-1	0	-1	-1	-1	-1	-1	-1	NA	-1	-1	-1	-1	-1	-1	-1	-1	-1	-1	-1	-1	-1	-1	-1	-1	-1	-1	-1	-1	-1	0	-1	-1	-1	-1	-1	-1	-1	-1	-1	-1	-1
UNC30382053	0	1	0	1	1	1	1	1	0	1	1	1	1	1	1	1	1	1	1	1	1	1	1	1	1	1	1	1	1	1	1	1	1	1	1	1	1	0	1	1	1	1	1	1	1	1	1	1	1
UNC30397183	0	1	0	1	1	1	1	1	0	1	1	1	1	1	1	1	1	1	1	1	1	1	1	1	1	1	1	1	1	1	1	1	1	1	1	1	1	0	1	1	1	1	1	1	1	1	1	1	1
UNC30417262	0	-1	0	-1	-1	-1	-1	-1	0	-1	-1	-1	-1	-1	-1	-1	-1	-1	-1	-1	-1	-1	-1	-1	-1	-1	-1	-1	-1	-1	-1	-1	-1	-1	-1	-1	-1	0	-1	-1	-1	-1	-1	-1	-1	-1	-1	-1	-1
UNC30455459	0	0	0	-1	-1	-1	-1	-1	NA	0	-1	-1	-1	-1	-1	-1	-1	-1	-1	-1	-1	-1	-1	-1	-1	-1	-1	-1	-1	-1	-1	-1	-1	-1	-1	-1	-1	0	-1	-1	-1	-1	-1	-1	-1	-1	-1	-1	-1
UNC30521127	0	0	NA	-1	-1	-1	-1	-1	NA	0	0	0	-1	-1	-1	-1	-1	-1	-1	-1	-1	-1	-1	-1	-1	-1	-1	0	-1	-1	-1	-1	-1	-1	-1	0	0	0	-1	-1	-1	-1	-1	0	0	-1	-1	-1	-1
UNC30532837	0	0	NA	-1	-1	-1	-1	-1	NA	0	0	0	-1	-1	-1	NA	-1	-1	-1	-1	-1	-1	-1	-1	-1	-1	-1	0	-1	-1	-1	-1	-1	-1	-1	0	0	0	-1	-1	-1	-1	-1	0	0	-1	-1	-1	-1
UNC30559311	0	0	NA	1	1	1	1	1	NA	0	0	1	1	1	1	1	1	1	1	1	1	1	1	1	1	1	1	1	1	1	1	1	1	1	1	0	0	0	1	1	1	1	1	0	0	1	1	1	1
UNC3120836	-1	-1	-1	NA	0	-1	0	-1	-1	-1	-1	-1	-1	-1	-1	-1	0	0	-1	-1	-1	-1	-1	-1	0	0	-1	-1	-1	-1	0	-1	-1	-1	-1	-1	-1	-1	-1	-1	-1	0	0	-1	-1	-1	0	-1	-1
UNC3239202	-1	-1	-1	0	-1	-1	0	-1	-1	-1	-1	-1	-1	-1	-1	-1	-1	1	1	0	-1	-1	-1	-1	-1	0	1	-1	-1	-1	0	-1	0	1	1	0	-1	-1	-1	-1	0	0	-1	-1	-1	0	0	-1	0
UNC3247099	-1	-1	-1	0	-1	-1	0	-1	-1	-1	-1	-1	0	-1	-1	-1	-1	1	1	0	-1	-1	-1	-1	-1	0	1	-1	0	-1	0	-1	0	1	1	0	-1	-1	0	-1	0	0	-1	-1	-1	0	0	-1	0
UNC3251467	-1	-1	-1	0	-1	-1	0	-1	-1	-1	-1	-1	0	-1	-1	-1	-1	0	1	0	-1	-1	-1	-1	-1	-1	1	-1	0	-1	0	-1	0	1	1	-1	-1	-1	0	-1	0	-1	-1	-1	-1	-1	0	-1	0
UNC3268533	-1	-1	-1	0	-1	-1	0	-1	-1	-1	-1	-1	0	-1	-1	-1	-1	1	1	0	-1	-1	-1	-1	-1	0	1	-1	0	-1	0	-1	0	1	1	0	-1	-1	0	-1	0	0	-1	-1	-1	0	0	-1	0
UNC5586083	-1	1	1	0	0	1	0	1	0	1	1	0	0	1	1	1	1	0	0	-1	1	0	1	1	1	0	0	0	1	1	1	0	0	1	-1	-1	1	0	1	0	0	0	1	0	1	0	1	1	1
UNC5598889	-1	1	1	0	0	1	0	1	0	1	1	0	0	1	1	1	1	0	0	-1	1	0	1	1	1	0	0	0	1	1	1	0	0	1	-1	-1	1	0	1	0	0	0	1	0	1	0	1	1	1
UNC5649841	-1	1	1	0	0	1	0	1	0	1	1	0	0	1	1	1	1	0	0	0	1	0	1	1	1	0	0	0	1	1	1	0	0	1	-1	-1	1	1	1	0	0	0	1	0	1	0	1	1	1
UNC5672509	NA	-1	-1	0	0	-1	0	-1	0	-1	-1	0	0	-1	-1	-1	-1	0	0	0	-1	0	-1	-1	-1	0	0	0	-1	-1	-1	0	0	-1	NA	NA	-1	-1	-1	0	0	0	-1	0	-1	0	-1	-1	-1
UNC5688280	0	0	0	0	0	0	1	-1	0	-1	0	0	0	-1	0	-1	-1	1	0	0	-1	0	0	-1	-1	1	0	0	-1	0	-1	0	0	0	1	1	-1	-1	-1	0	0	0	-1	0	0	0	-1	0	0
UNC5736210	0	0	0	0	0	1	-1	1	0	1	0	0	0	1	0	1	1	-1	0	0	1	0	0	1	0	-1	1	0	1	0	0	0	0	0	-1	-1	1	1	0	0	0	0	1	0	0	0	0	0	0
UNC5747116	0	0	0	0	0	1	-1	1	0	1	0	0	0	1	0	1	1	-1	0	0	1	0	0	1	0	-1	1	0	1	0	0	0	0	0	-1	-1	1	1	-1	0	0	0	1	0	0	0	-1	0	0
UNC5755533	0	0	0	0	0	-1	1	-1	0	-1	0	0	0	-1	0	-1	-1	1	0	0	-1	0	0	-1	0	1	-1	0	-1	0	0	0	0	0	1	1	-1	-1	1	0	0	0	-1	0	0	0	1	0	-1
UNC5762510	0	0	0	0	0	-1	1	-1	0	-1	0	0	0	-1	0	-1	-1	1	0	0	-1	0	0	-1	0	1	-1	0	-1	0	0	0	0	0	1	1	-1	-1	1	0	0	0	-1	0	0	0	1	0	-1
UNC5763699	0	0	0	0	0	-1	1	-1	0	-1	0	0	0	-1	0	-1	-1	1	0	0	-1	0	0	-1	0	1	-1	0	-1	0	0	0	0	0	1	1	-1	-1	1	0	0	0	-1	0	0	0	1	0	-1
UNC5770722	0	0	0	0	0	-1	1	-1	0	-1	0	0	0	-1	0	-1	-1	1	0	0	-1	0	0	-1	0	1	-1	0	-1	0	0	0	0	0	1	1	-1	-1	1	0	0	0	-1	0	0	0	1	0	-1
UNC5855250	0	0	0	0	0	1	-1	1	0	1	0	NA	0	1	0	1	1	-1	0	0	NA	0	NA	1	NA	-1	1	0	NA	NA	0	-1	0	0	-1	-1	1	1	NA	-1	0	0	1	-1	NA	0	-1	-1	1
UNC5855546	0	0	0	0	0	1	-1	1	0	1	0	0	0	1	0	1	1	-1	0	0	0	0	0	1	0	-1	1	0	0	0	0	-1	0	0	-1	-1	1	1	0	-1	0	0	1	-1	0	0	-1	-1	1
UNC5856401	0	0	0	0	0	-1	1	-1	0	-1	0	0	0	-1	0	-1	-1	1	0	0	0	0	0	-1	0	1	-1	0	0	0	0	1	0	0	1	1	-1	-1	0	1	0	0	-1	1	0	0	1	1	-1
UNC5864433	0	0	0	0	0	1	-1	1	0	1	0	0	0	1	0	1	1	-1	0	0	0	0	0	1	0	-1	1	0	0	0	0	-1	0	0	-1	-1	1	1	0	-1	0	0	1	-1	0	0	-1	-1	1
UNC6209486	0	1	0	0	-1	-1	-1	1	0	-1	-1	0	-1	0	0	1	-1	1	-1	-1	-1	0	0	1	0	1	-1	0	-1	-1	0	0	-1	0	0	0	-1	-1	0	0	0	0	-1	0	-1	0	0	0	-1
UNC9251154	-1	0	0	0	-1	0	0	0	-1	-1	1	-1	-1	0	0	1	0	-1	-1	-1	-1	-1	-1	0	0	-1	-1	-1	-1	-1	-1	-1	-1	-1	-1	-1	0	0	-1	-1	0	-1	1	-1	-1	1	-1	-1	-1
UNC9252175	-1	0	0	0	-1	0	0	0	-1	-1	1	-1	-1	0	0	1	0	-1	-1	-1	-1	-1	-1	0	0	-1	-1	-1	-1	-1	-1	-1	-1	-1	-1	-1	0	0	-1	-1	0	-1	1	-1	-1	1	-1	-1	-1
UNC9292055	-1	0	0	0	-1	0	0	0	-1	-1	1	-1	-1	0	0	1	0	-1	-1	-1	-1	-1	-1	0	0	-1	-1	-1	-1	-1	-1	-1	-1	-1	-1	-1	0	0	-1	-1	0	-1	0	-1	-1	1	-1	-1	-1
UNC9339730	-1	0	0	0	-1	0	0	0	-1	-1	1	-1	-1	0	0	1	0	-1	-1	-1	-1	-1	-1	0	0	-1	-1	-1	-1	-1	-1	-1	-1	-1	-1	-1	0	0	-1	-1	0	-1	0	-1	-1	1	-1	-1	-1
UNC9614549	-1	-1	-1	-1	-1	0	0	-1	0	-1	0	NA	-1	0	0	-1	-1	-1	-1	NA	-1	-1	-1	-1	-1	0	0	NA	-1	-1	-1	0	-1	-1	-1	-1	-1	-1	-1	0	-1	-1	0	-1	-1	-1	-1	-1	-1
UNC9760274	0	-1	-1	0	-1	0	-1	-1	0	0	0	NA	-1	0	0	-1	-1	0	-1	NA	-1	-1	-1	-1	0	0	0	NA	-1	0	-1	0	-1	0	-1	-1	-1	0	-1	0	-1	0	0	-1	-1	-1	-1	-1	0
UNC9913743	0	1	0	1	1	0	0	1	0	0	NA	0	1	0	0	1	1	0	1	0	0	1	1	1	0	0	0	0	1	0	0	0	1	0	0	1	0	0	1	0	1	1	1	0	1	1	1	1	0
UNC9982516	0	-1	1	-1	0	0	0	-1	0	0	1	-1	-1	0	0	-1	-1	0	-1	-1	0	-1	-1	-1	0	0	0	-1	-1	0	0	0	-1	0	0	-1	0	0	-1	0	-1	-1	-1	0	-1	0	0	-1	0
UNCHS002030	0	1	0	1	1	0	1	1	1	1	1	1	1	1	1	1	0	1	1	1	1	1	1	1	0	1	1	1	1	1	1	NA	1	1	1	NA	0	0	1	0	1	1	1	NA	0	1	1	1	0
UNCHS009891	0	0	0	-1	1	1	0	-1	0	1	0	0	1	1	0	NA	1	-1	0	1	0	0	0	-1	0	-1	1	0	0	0	0	-1	0	0	-1	0	1	1	0	-1	0	0	1	0	1	0	0	-1	1
UNCHS013166	0	-1	-1	-1	1	-1	-1	-1	-1	-1	0	-1	1	0	-1	-1	1	1	0	0	0	-1	0	-1	1	-1	1	0	0	0	0	0	0	-1	0	1	-1	0	-1	1	1	-1	0	0	0	1	0	0	-1
UNCHS013958	-1	-1	0	-1	-1	0	-1	-1	-1	-1	-1	-1	-1	0	-1	0	0	-1	-1	-1	-1	-1	0	-1	0	-1	-1	-1	-1	-1	-1	0	-1	-1	-1	-1	-1	-1	-1	-1	-1	-1	-1	-1	-1	0	-1	0	-1
UNCHS015409	0	-1	0	-1	-1	0	0	-1	0	0	NA	0	-1	0	0	-1	-1	0	-1	0	0	-1	-1	-1	0	0	0	0	-1	0	0	0	-1	0	0	-1	0	0	-1	0	-1	-1	-1	0	-1	-1	-1	-1	0
UNCHS020848	-1	0	-1	0	0	0	-1	0	0	0	-1	0	-1	1	-1	-1	0	0	0	-1	0	-1	-1	-1	0	0	-1	-1	0	0	0	0	-1	1	0	-1	-1	0	1	0	0	0	0	1	-1	0	0	0	0
UNCHS023221	-1	-1	1	0	0	-1	0	-1	-1	-1	0	-1	0	-1	-1	NA	0	-1	-1	-1	0	-1	-1	-1	0	-1	-1	0	0	-1	-1	0	0	-1	-1	-1	-1	0	-1	1	0	-1	-1	-1	0	0	-1	1	-1
UNCHS026625	-1	0	0	0	0	0	0	-1	0	0	0	-1	-1	0	1	NA	0	-1	-1	0	-1	-1	-1	-1	0	-1	0	0	0	-1	0	1	0	-1	-1	0	0	0	0	1	0	0	0	-1	0	0	-1	0	0
UNCHS037448	-1	0	0	-1	-1	NA	-1	-1	-1	0	0	0	-1	-1	0	-1	0	0	-1	0	-1	0	0	-1	-1	0	-1	0	-1	0	0	-1	-1	0	-1	-1	0	0	NA	0	-1	0	-1	-1	0	-1	0	0	0
UNCHS046197	-1	0	-1	0	-1	-1	0	-1	1	0	-1	-1	0	-1	0	0	-1	-1	-1	-1	0	1	0	-1	-1	-1	-1	-1	-1	0	-1	-1	-1	-1	-1	0	-1	0	-1	0	-1	-1	-1	0	-1	-1	-1	-1	0
UNCHS047064	-1	-1	-1	0	-1	0	-1	-1	-1	-1	-1	0	-1	0	-1	-1	-1	-1	0	0	-1	0	0	-1	0	-1	-1	NA	-1	-1	0	-1	NA	-1	0	-1	-1	-1	0	-1	-1	-1	NA	0	-1	-1	0	-1	-1
[truncated: 74 more columns]
