# Supplementary material for: QTL-mapping in the obese Berlin Fat Mouse identifies additional candidate genes for obesity and fatty liver disease
Source: Sci Rep. 2022 Jun 21;12:10471. doi: 10.1038/s41598-022-14316-5 (PMC9213485; doi:10.1038/s41598-022-14316-5)
Supplement: Supplementary file 5 — Supplementary Information 5. [file 41598_2022_14316_MOESM5_ESM.xlsx]

## Sheet: Tabelle1
Table S3. Tissue expression overview of top candidate genes investigated using the Mouse Genome Informatics database.
	Astn1	Sec16b	Frem2	Bbs7	Noct	Met	Ica1	Fto	Lpcat2
early conceptus
embryo ectoderm
embryo endoderm
embryo mesoderm
embryo mesenchyme
extraembryonic component
alimentary system
auditory system
branchial arches
cardiovascular system
connective tissue
endocrine system
exocrine system
hemolymphoid system
integumental system
limbs
liver and biliary system
musculoskeletal system
nervous system
olfactory system
reproductive system
respiratory system
urinary system
visual system
